# Supplementary material for: Distinct genomic signals of lifespan and life history evolution in response to postponed reproduction and larval diet in Drosophila
Source: Evol Lett. 2019 Oct 2;3(6):598–609. doi: 10.1002/evl3.143 (PMC6906992; doi:10.1002/evl3.143)
Supplement: Supplementary file 3 — Supplementary Tables S1‐S7 (xls): Supplementary Table S1: Significant SNPs as determined by GLM analysis Supplementary Table S2: GO analysis Supplementary Table S3: GeneSet analysis Supplementary Table S4: Overview of candidate genes Supplementary Table S5: Overlap with the GenAge database Supplementary Table S6: Overlap among longevity E&R studies Supplementary Table S7: SNP features [file EVL3-3-598-s003.xls]

## Sheet: Table S1
Supplementary Table S1: Signficant SNPs as determined by GLM analysis. This table lists all the SNPs that are signficant in the GLM analyses. For each SNP the following information is provided: for which factor in the GLM the SNP is signficant and in which cluster it falls (A-D, blue), information on the "type" of locus, as determined by the clustering analysis (i.e. whether there is an effect of…
Significant for Developmental diet	Significant for Age-at-reproduction	Significant for Interaction	Cluster	Type of locus	Low recombination	Chromosome	Position	Alleles (major/minor)	P diet	P reproduction	P interaction	FDR diet	FDR reproduction	FDR interaction	Gene name 1	FlyBase ID 1	Feature 1	Gene name 2	FlyBase ID 2	Feature 2	Gene name 3	FlyBase ID 3	Feature 3	Gene name 4	FlyBase ID 4	Feature 4	Gene name 5	FlyBase ID 5	Feature 5	AF_LE-1	AF_LE-2	AF_LE-3	AF_LE-4	AF_CE-1	AF_CE-2	AF_CE-3	AF_CE-4	AF_HE-1	AF_HE-2	AF_HE-3	AF_HE-4	AF_LP-1	AF_LP-2	AF_LP-3	AF_LP-4	AF_CP-1	AF_CP-2	AF_CP-3	AF_CP-4
x			7	Interaction (LE)	x	2L	110539	A/G	1.18594e-129	8.27483e-21	3.97547e-48	0	0.0388041	0.0149843	Sam-S	FBgn0005278	intron_variant													0.156522	0.0787402	0.269663	0.2	0.977528	0.778761	0.761468	0.898148	0.965517	0.946429	0.930233	0.905172	0.776699	0.638655	0.536765	0.936937	0.764228	0.634328	0.917355	0.630769
x			7	Interaction (LE)	x	2L	127497	C/T	2.23564e-99	3.38614e-21	1.1915e-36	0	0.0367776	0.0391251	CG3164	FBgn0025683	intron_variant	ND-15	FBgn0031228	intron_variant										0.188976	0.138889	0.367521	0.230769	0.946237	0.748092	0.770642	0.859649	0.966387	0.896552	0.846154	0.714286	0.66087	0.722222	0.503876	0.912698	0.688	0.76259	0.861702	0.552
x			7	Interaction (LE)	x	2L	159273	T/A	3.69498e-104	7.07322e-63	7.30545e-63	0	0.00035057	0.00288945	spen	FBgn0016977	5_prime_UTR_variant													0.169643	0.126437	0.319588	0.3	1	1	0.968421	0.986301	0.965812	0.909091	0.934579	0.953271	0.846154	0.990566	1	0.966667	0.964286	0.989583	1	0.5625
x	x		7	Interaction (LE)	x	2L	183708	C/T	6.39003e-121	9.18902e-81	9.29601e-73	0	0	0.000931677	spen	FBgn0016977	intron_variant													0.189781	0.214286	0.261538	0.243697	1	1	0.991379	0.970149	0.973214	0.917526	0.968085	0.883929	0.877551	0.983471	1	0.958333	0.938053	0.961905	1	0.570093
x	x		7	Interaction (LE)	x	2L	210938	T/C	1.03596e-118	6.00926e-98	1.22364e-63	0	0	0.00296097	kis	FBgn0266557	3_prime_UTR_variant													0.2	0.236842	0.305785	0.235772	1	1	0.971154	0.939394	0.983871	0.954128	0.919643	0.93617	0.921875	0.992806	0.993289	0.971154	0.956522	0.983607	0.992366	0.57732
x	x	x	7	Interaction (LE)	x	2L	217526	G/T	8.46831e-112	1.52142e-101	9.89239e-84	0	0	0	kis	FBgn0266557	missense_variant													0.125	0.208696	0.284483	0.21831	0.988889	1	0.982301	0.948718	0.967213	0.917355	0.879032	0.868421	0.934783	0.982759	0.992754	0.985294	0.952381	0.952381	1	0.593496
x	x		7	Interaction (LE)	x	2L	243904	T/G	6.63725e-107	7.27154e-78	6.42273e-45	0	0	0.0201399	kis	FBgn0266557	intron_variant													0.161905	0.158416	0.329787	0.306306	1	1	0.964602	0.947917	0.961538	0.915094	0.925	0.964602	0.831858	1	1	0.979798	0.965517	0.981818	1	0.659574
x			7	Interaction (LE)	x	2L	246966	G/A	7.5757e-117	7.59479e-67	3.43334e-61	0	0.000255918	0.00320513	kis	FBgn0266557	intron_variant													0.223404	0.201923	0.327869	0.19469	1	1	0.957265	0.983871	0.965517	0.943182	0.934066	0.952381	0.873563	0.989247	1	0.972477	0.923077	0.99115	1	0.60396
x			7	Interaction (LE)	x	2L	246987	T/C	4.11363e-118	8.14855e-66	4.15005e-60	0	0.000232288	0.00416263	kis	FBgn0266557	intron_variant													0.19	0.15534	0.303922	0.184466	1	1	0.940594	0.983471	0.971963	0.942529	0.927711	0.966292	0.9	1	1	0.955056	0.933333	0.990196	1	0.617647
x			7	Interaction (LE)	x	2L	251823	G/A	8.24833e-120	2.66259e-73	3.70042e-55	0	0.000121065	0.00773918	Rpp30	FBgn0022246	intron_variant													0.157895	0.125	0.343434	0.271028	1	1	0.954545	0.97093	0.982609	0.95098	0.971154	0.89	0.815534	0.989474	0.990826	0.97619	0.970588	0.991379	1	0.582524
x	x		7	Interaction (LE)	x	2L	252407	G/C	9.44646e-107	3.14467e-85	2.00013e-45	0	0	0.0194837	Rpp30	FBgn0022246	upstream_gene_variant	CG3645	FBgn0031238	downstream_gene_variant	INTERGENIC	INTERGENIC	intergenic_region							0.184874	0.225	0.336735	0.20354	1	1	0.967391	0.96	0.980392	0.989583	0.940594	0.893805	0.834862	1	1	0.992701	0.985915	0.982456	1	0.676768
x			7	Interaction (LE)	x	2L	252493	G/C	1.03537e-102	6.42196e-73	1.5736e-60	0	0.000236128	0.00383838	Rpp30	FBgn0022246	upstream_gene_variant													0.194175	0.117647	0.274725	0.257143	0.986486	1	0.963855	0.986301	0.980583	0.924731	0.91954	0.920455	0.879518	1	1	1	0.9	0.961905	1	0.611765
x	x		7	Interaction (LE)	x	2L	255460	C/T	2.20112e-135	4.6786e-76	6.36973e-53	0	0	0.00928291	CG3645	FBgn0031238	intron_variant													0.235714	0.201754	0.32	0.257812	1	1	0.962617	0.990741	0.982301	0.920455	0.948454	0.963303	0.8	0.990991	0.991228	0.991453	0.973451	0.97619	1	0.613861
x			7	Interaction (LE)	x	2L	258193	A/G	4.06014e-119	8.90914e-74	3.44425e-53	0	0.000125156	0.00942249	CG3645	FBgn0031238	intron_variant													0.160714	0.175258	0.34	0.270492	1	1	0.968085	0.978723	0.961538	0.945455	0.926316	0.938053	0.8	0.990385	1	0.989691	0.953271	0.970874	1	0.615385
x	x		7	Interaction (LE)	x	2L	277949	A/C	6.00006e-121	1.3617e-95	8.46593e-45	0	0	0.0203409	smo	FBgn0003444	missense_variant	CG17078	FBgn0086855	5_prime_UTR_variant										0.152	0.155963	0.333333	0.226415	1	1	0.976471	0.972028	0.980198	0.925234	0.976744	0.934783	0.87931	1	1	0.971429	0.939394	0.990654	1	0.717647
		x	7	Interaction (LE)	x	2L	285917	G/A	1.70983e-78	2.40789e-23	5.23044e-81	0.000378609	0.0274348	0	CG3625	FBgn0031245	upstream_gene_variant	CG3625	FBgn0031245	intron_variant										0.0869565	0.183673	0.111111	0.18	0.919192	0.890511	0.95	0.860465	0.835052	0.876106	0.738095	0.728814	0.738739	0.746377	0.724138	0.85124	0.897959	0.658537	0.842105	0.530303
x			7	Interaction (LE)	x	2L	292048	G/A	1.48304e-84	1.6917e-54	3.53599e-28	0	0.000509372	0.0785139	INTERGENIC	INTERGENIC	intergenic_region													0.190476	0.230769	0.229167	0.275862	1	0.928	0.847619	0.914729	0.798246	0.552381	0.847059	0.798246	0.699187	0.783333	0.866667	0.854545	0.956897	0.977778	0.980952	0.583333
	x		7	Interaction (LE)	x	2L	300437	C/A	1.22665e-63	4.15913e-89	4.63917e-47	0.0010214	0	0.0166619	Pi3K21B	FBgn0020622	intron_variant													0.139535	0.147287	0.336283	0.224	1	0.947761	0.798077	0.803419	0.80315	0.621053	0.843137	0.75	0.810345	0.942623	1	0.908451	0.918367	0.971154	0.992593	0.605042
x			7	Interaction (LE)	x	2L	307048	A/G	1.16494e-86	1.9201e-57	1.99439e-54	0	0.000427122	0.00826211	Plc21C	FBgn0004611	intron_variant													0.208791	0.152941	0.341463	0.305263	1	1	0.961165	0.958333	0.94898	0.965116	0.977273	0.94382	0.816327	1	1	1	0.960784	0.936364	1	0.663636
x			7	Interaction (LE)	x	2L	309530	C/A	1.58979e-103	8.67162e-64	2.55565e-61	0	0.000235627	0.003125	CR43719	FBgn0263872	upstream_gene_variant	Plc21C	FBgn0004611	intron_variant										0.222222	0.12381	0.267327	0.293478	1	0.989583	0.961538	0.984615	0.956522	0.931034	0.97561	0.948052	0.838095	1	1	0.972222	0.958333	1	1	0.582609
x			7	Interaction (LE)	x	2L	313996	C/T	2.3497e-113	4.88688e-29	4.88961e-30	0	0.0128753	0.0674165	Plc21C	FBgn0004611	intron_variant													0.209877	0.205479	0.354839	0.283333	1	1	0.946809	0.935897	0.989691	0.987654	0.945205	0.935484	0.652174	0.75	0.897727	0.939394	0.931034	0.964286	1	0.646552
	x		7	Interaction (LE)	x	2L	314410	A/G	4.90997e-05	2.61011e-75	2.3425e-29	0.524546	0	0.0711538	Plc21C	FBgn0004611	intron_variant													0.952	0.931373	0.853211	0.925	0.7125	0.561905	0.68	0.481481	0.473214	0.847059	0.701149	0.714286	0.47619	0.328467	0.0727273	0.386792	0.446281	0.257732	0.433071	0.605839
x	x		7	Interaction (LE)	x	2L	317513	G/A	2.31886e-126	1.04939e-77	1.81423e-44	0	0	0.0209857	Plc21C	FBgn0004611	intron_variant													0.168067	0.223214	0.394737	0.229508	1	1	0.989474	0.944954	0.984375	0.987805	0.958333	0.907216	0.8	1	1	1	0.972973	0.933333	1	0.707865
x	x		7	Interaction (LE)	x	2L	330803	T/C	1.40852e-124	2.0403e-90	1.4752e-55	0	0	0.00743802	CG31921	FBgn0051921	missense_variant	Plc21C	FBgn0004611	intron_variant										0.132075	0.148515	0.285714	0.176923	0.98913	1	0.990826	0.969697	0.978261	0.932039	0.94	0.942308	0.861386	0.983607	0.991736	0.961165	0.90625	0.99115	1	0.666667
x			7	Interaction (LE)	x	2L	358014	C/A	9.30424e-101	2.7963e-71	1.04691e-61	0	0.000198413	0.00312849	Ent1	FBgn0031250	upstream_gene_variant	CR45366	FBgn0266906	non_coding_exon_variant										0.247619	0.134021	0.218391	0.243902	1	0.983193	0.954128	0.897059	0.981818	0.926316	0.9	0.965909	0.823009	1	1	0.969388	0.944444	0.973913	1	0.592
x			7	Interaction (LE)	x	2L	367889	T/A	1.26024e-99	1.11472e-60	9.50245e-71	0	0.000325027	0.00175879	INTERGENIC	INTERGENIC	intergenic_region													0.146154	0.188889	0.330189	0.257143	1	1	0.989474	0.948052	0.95082	0.977778	0.925926	0.87234	0.787611	0.991071	1	0.974576	0.928571	0.985714	1	0.5
x			7	Interaction (LE)	x	2L	381846	T/C	1.12988e-103	0.000126263	2.35889e-37	0	0.461344	0.0370387	al	FBgn0000061	intron_variant													0.117188	0.0927835	0.28	0.125984	0.851852	0.754545	0.868132	0.803797	0.859504	0.886598	0.842975	0.754717	0.545455	0.521368	0.631579	0.485714	0.622449	0.778947	0.971698	0.407407
x			7	Interaction (LE)	x	2L	383450	T/C	1.83902e-119	1.91691e-50	1.60076e-35	0	0.000944341	0.0428714	al	FBgn0000061	intron_variant													0.114286	0.1	0.223301	0.22449	1	0.95283	0.962264	0.823529	0.932584	0.932584	0.875	0.875	0.7	0.787611	0.979798	0.767677	0.989362	0.90625	1	0.557895
x	x		7	Interaction (LE)	x	2L	383541	G/T	1.42671e-110	9.77999e-76	5.68118e-57	0	0	0.00638767	al	FBgn0000061	intron_variant													0.118644	0.118644	0.345794	0.169811	0.989362	0.980198	0.989899	0.84058	0.963636	0.935065	0.924731	0.933333	0.857143	0.903509	0.992	0.945946	0.953271	0.942857	0.991304	0.567308
x			7	Interaction (LE)	x	2L	386053	C/A	2.54461e-100	7.87808e-63	1.57764e-61	0	0.00034828	0.00318332	al	FBgn0000061	intron_variant													0.159091	0.114583	0.319444	0.28972	0.988095	1	1	0.961165	0.976471	0.964706	0.924731	0.939759	0.854167	0.989362	0.990196	0.989583	0.916667	0.989691	1	0.607843
x			7	Interaction (LE)	x	2L	387006	T/G	1.12331e-97	5.06449e-13	8.15925e-33	0	0.120346	0.0537064	al	FBgn0000061	missense_variant													0.138298	0.0238095	0.296296	0.159574	0.963855	0.75	0.957895	0.821918	0.949495	0.848837	0.953488	0.772727	0.6	0.71875	0.564103	0.673469	0.864198	0.703297	0.978723	0.5875
x			7	Interaction (LE)	x	2L	389822	T/A	2.55764e-94	7.75108e-29	2.10138e-47	0	0.0132141	0.0165246	INTERGENIC	INTERGENIC	intergenic_region													0.1875	0.116883	0.287129	0.166667	0.969697	0.988235	0.979592	0.837838	0.940594	0.854369	0.924731	0.830189	0.598214	0.787879	0.967742	0.88	0.882353	0.962617	0.866071	0.611111
x	x		7	Interaction (LE)	x	2L	396526	C/T	4.24549e-101	7.44677e-99	2.43027e-49	0	0	0.0134168	CG4213	FBgn0031251	downstream_gene_variant	CR43718	FBgn0263871	non_coding_exon_variant										0.106061	0.135922	0.252336	0.22314	0.923913	0.984615	0.954545	0.875	0.977941	0.864078	0.721739	0.741573	0.768519	0.946429	1	0.976562	0.947368	0.968	0.991935	0.637168
x			7	Interaction (LE)	x	2L	396732	A/T	3.14131e-92	1.38599e-64	1.15363e-73	0	0.000255754	0.00100671	CG4213	FBgn0031251	3_prime_UTR_variant	CR43718	FBgn0263871	downstream_gene_variant										0.0757576	0.171171	0.207921	0.142857	0.872093	0.981982	0.97	0.85	0.972727	0.87069	0.695652	0.809091	0.776786	0.923077	0.790909	0.944882	0.933333	0.709677	0.980769	0.57265
x			7	Interaction (LE)	x	2L	397016	A/G	8.38764e-89	1.08905e-38	8.85407e-48	0	0.0041262	0.0156732	CG4213	FBgn0031251	synonymous_variant													0.186047	0.158879	0.282353	0.144068	0.881579	0.943182	0.963636	0.864662	0.981651	0.912088	0.74359	0.784091	0.867347	0.869159	0.789474	0.709402	0.901099	0.765766	0.945055	0.565217
x	x		7	Interaction (LE)	x	2L	401937	T/A	1.08774e-89	3.16497e-75	1.2564e-43	0	0	0.0227518	CG4213	FBgn0031251	5_prime_UTR_variant													0.112069	0.201923	0.37037	0.22807	0.945652	0.983051	0.964286	0.859375	0.982143	0.89899	0.771084	0.767677	0.808333	0.889764	0.982143	0.940678	0.946809	0.904348	0.991667	0.650943
x			7	Interaction (LE)	x	2L	407601	C/A	2.50743e-106	4.90088e-68	8.71906e-46	0	0.00028777	0.0190921	RpI135	FBgn0003278	synonymous_variant													0.147059	0.148148	0.336634	0.177778	0.974359	1	0.920455	0.897059	0.990291	0.9625	0.92	0.852941	0.827586	0.945055	1	0.976471	0.93617	0.929204	0.988235	0.666667
x	x		7	Interaction (LE)	x	2L	413906	C/A	3.3304e-95	1.17027e-76	4.41347e-75	0	0	0.000754717	AP-2alpha	FBgn0264855	intron_variant													0.0916667	0.166667	0.328358	0.145985	1	0.980392	0.773196	0.863636	0.959016	0.863248	0.87619	0.941748	0.907563	0.904	0.957143	0.96124	0.728814	0.991525	0.874016	0.646552
x			7	Interaction (LE)	x	2L	414906	C/G	1.65606e-117	5.50351e-70	3.69995e-67	0	0.000351803	0.00149254	ebi	FBgn0263933	upstream_gene_variant	AP-2alpha	FBgn0264855	upstream_gene_variant	INTERGENIC	INTERGENIC	intergenic_region							0.111111	0.222222	0.31	0.181818	1	0.982456	0.954545	0.896552	0.982301	0.876289	0.962963	0.869159	0.762712	0.954128	0.991803	0.946565	0.933333	0.932203	0.990196	0.563492
x			7	Interaction (LE)	x	2L	416140	T/C	2.20395e-114	2.52809e-70	3.07568e-51	0	0.000272232	0.010906	ebi	FBgn0263933	synonymous_variant													0.122807	0.138614	0.267327	0.195402	0.985915	0.990566	0.977011	0.95	0.956522	0.884211	0.9625	0.891892	0.829545	0.894118	1	0.942857	0.97619	0.953488	1	0.644231
x	x		7	Interaction (LE)	x	2L	421360	G/T	5.5749e-125	3.09719e-105	2.26537e-62	0	0	0.00286055	CG11885	FBgn0031253	missense_variant													0.173228	0.138889	0.24812	0.259843	1	1	0.933962	0.962264	0.955752	0.92562	0.925234	0.920792	0.929134	1	1	0.982906	0.955752	0.980769	1	0.640777
		x	7	Interaction (LE)	x	2L	421361	G/A	4.06891e-06	2.07251e-09	7.75049e-77	0.448686	0.20944	0	CG11885	FBgn0031253	synonymous_variant													0.915966	0.923077	0.984375	0.862903	0.554217	0.5	0.582524	0.307692	0.339286	0.55	0.613208	0.538462	0.354839	0.468468	0.258929	0.369748	0.618644	0.539216	0.693069	0.708738
x		x	7	Interaction (LE)	x	2L	421883	T/C	4.81551e-91	2.07603e-36	1.13281e-95	0	0.00527938	0	CG13692	FBgn0031254	synonymous_variant													0.122807	0.205128	0.225	0.157143	1	0.931298	0.779661	0.92	0.975	0.913462	0.969697	0.876404	0.776699	0.895652	0.96063	0.969072	0.701754	0.90566	0.808824	0.570248
x		x	7	Interaction (LE)	x	2L	422030	C/A	7.21481e-91	2.7684e-61	2.18047e-80	0	0.000343511	0	CG13692	FBgn0031254	synonymous_variant													0.133333	0.2	0.313131	0.167883	1	0.867133	0.970588	0.885496	0.972477	0.88764	0.936842	0.825243	0.836207	0.945736	1	0.961905	0.90625	0.882979	0.933333	0.520325
		x	7	Interaction (LE)	x	2L	422457	T/A	6.55958e-17	3.15106e-33	1.67896e-101	0.103552	0.0075422	0	CG13692	FBgn0031254	3_prime_UTR_variant													0.15748	0.118182	0.25	0.169355	0.649485	0.688525	0.357143	0.615385	0.625	0.842105	0.886792	0.857143	0.841667	0.868613	0.96	0.904	0.59434	0.661017	0.632653	0.380165
		x	7	Interaction (LE)	x	2L	422475	A/T	9.74003e-18	1.80064e-36	1.8216e-111	0.0927095	0.00524254	0	CG13692	FBgn0031254	3_prime_UTR_variant													0.143939	0.105691	0.2	0.2	0.626374	0.677165	0.398148	0.577465	0.635593	0.86	0.893805	0.868421	0.874016	0.883562	0.95302	0.892562	0.598131	0.708661	0.6	0.417391
x			7	Interaction (LE)	x	2L	423835	A/C	7.91896e-92	7.92797e-16	3.31735e-42	0	0.0787408	0.0252733	BBS8	FBgn0031255	synonymous_variant													0.211538	0.186047	0.292135	0.214286	0.972222	0.890909	0.811765	0.930233	0.989796	0.952941	0.913043	0.873239	0.641026	0.733333	0.90411	0.848837	0.755814	0.920792	0.815217	0.545455
x	x		7	Interaction (LE)	x	2L	429135	T/G	1.0013e-96	1.06811e-75	1.29238e-55	0	0	0.00743113	INTERGENIC	INTERGENIC	intergenic_region													0.123711	0.15	0.190909	0.236364	0.824176	0.981982	0.958333	0.892308	0.953704	0.868132	0.936937	0.865385	0.761905	0.938053	1	0.989899	0.960784	0.941176	1	0.514019
x			7	Interaction (LE)	x	2L	433076	T/A	6.03098e-114	2.53717e-71	2.00757e-75	0	0.000199203	0.00077821	ex	FBgn0004583	intron_variant													0.183333	0.153846	0.277228	0.344	0.990196	1	0.969072	0.985714	0.981132	0.914286	0.934579	0.931034	0.834951	1	1	0.990991	0.975806	0.963303	1	0.573643
x			7	Interaction (LE)	x	2L	435603	G/A	1.28964e-98	0.000632503	6.59765e-10	0	0.522209	0.408859	ex	FBgn0004583	intron_variant													0.895161	0.921053	0.816	0.81203	0.272727	0.365672	0.373626	0.439024	0.319328	0.221154	0.357143	0.434426	0.5	0.675214	0.765625	0.736434	0.362903	0.519084	0.201681	0.558333
x	x		7	Interaction (LE)	x	2L	435691	C/T	3.26041e-99	2.44052e-81	2.67919e-72	0	0	0.000874636	ex	FBgn0004583	intron_variant													0.165468	0.165138	0.333333	0.223301	1	1	0.959184	0.969697	0.961538	0.903226	0.931034	0.914894	0.892857	0.992248	1	0.97479	0.948052	0.971698	0.990826	0.595238
x			7	Interaction (LE)	x	2L	435722	A/T	2.39411e-115	0.0142759	8.92523e-22	0	0.669383	0.135657	ex	FBgn0004583	intron_variant													0.1	0.0515464	0.361702	0.21	0.974684	0.774775	0.869565	0.707317	0.919192	0.806818	0.872549	0.735849	0.486957	0.439024	0.305556	0.537815	0.744186	0.666667	0.902439	0.509091
x			7	Interaction (LE)	x	2L	436286	C/G	2.03818e-95	0.00824206	1.53869e-24	0	0.639805	0.106629	ex	FBgn0004583	intron_variant													0.111111	0.0701754	0.298387	0.150794	0.814815	0.688073	0.619048	0.705882	0.882979	0.83871	0.873684	0.700855	0.477064	0.446281	0.371429	0.486486	0.648148	0.736364	0.766234	0.47541
x	x		7	Interaction (LE)	x	2L	438181	T/A	2.2682e-90	1.24992e-78	1.00182e-50	0	0	0.0116129	ex	FBgn0004583	intron_variant													0.148148	0.111111	0.258065	0.129412	0.923077	1	0.982609	0.9	0.96	0.854167	0.674157	0.768421	0.796117	0.923913	0.99	0.901961	0.934783	0.95283	0.989362	0.70229
x	x	x	7	Interaction (LE)	x	2L	447666	A/T	3.53938e-129	1.55485e-84	7.08546e-79	0	0	0	ex	FBgn0004583	3_prime_UTR_variant													0.206897	0.198276	0.318966	0.230769	1	1	0.969231	0.969136	0.983051	0.970588	0.933962	0.900901	0.886179	1	0.983607	0.99187	0.982143	0.970803	1	0.608392
x	x		7	Interaction (LE)	x	2L	449423	T/A	9.67848e-122	1.82358e-74	7.31589e-67	0	0	0.00145455	crq	FBgn0015924	intron_variant													0.178571	0.183333	0.384615	0.263158	1	1	0.943089	0.955414	0.963235	0.955752	0.925	0.96063	0.836735	0.978102	0.992424	0.981481	0.886792	0.991736	1	0.608
x			7	Interaction (LE)	x	2L	452968	T/A	8.48554e-107	6.48378e-71	5.47675e-63	0	0.00029098	0.00293742	crq	FBgn0015924	5_prime_UTR_premature_start_codon_gain_variant	crq	FBgn0015924	5_prime_UTR_variant	CG4164	FBgn0031256	upstream_gene_variant	crq	FBgn0015924	intron_variant				0.222222	0.196262	0.385827	0.290323	1	1	0.9375	0.925926	0.983193	0.956044	0.897436	0.944444	0.850877	0.992424	0.992308	0.966942	0.940171	0.981481	1	0.540541
	x		7	Interaction (LE)	x	2L	459604	C/T	4.42818e-62	9.06455e-78	2.32929e-30	0.00122602	0	0.0655443	CG4297	FBgn0031258	3_prime_UTR_variant													0.0916031	0.261682	0.350427	0.198413	0.821429	0.931298	0.82243	0.825397	0.681818	0.610526	0.723404	0.716667	0.745455	0.920792	0.91129	0.864865	0.919355	0.990909	0.979381	0.587719
x			7	Interaction (LE)	x	2L	460138	T/A	1.05072e-91	8.55588e-17	1.39176e-36	0	0.0683236	0.0393406	CG4297	FBgn0031258	3_prime_UTR_variant													0.156522	0.105769	0.185185	0.162602	0.820225	0.948276	0.747664	0.779221	0.850467	0.764706	0.822917	0.704918	0.59	0.551402	0.708333	0.605263	0.680851	0.76699	0.837838	0.538462
x			7	Interaction (LE)	x	2L	473293	C/A	2.21887e-87	4.86732e-40	1.02119e-21	0	0.00367027	0.136267	MED15	FBgn0027592	synonymous_variant													0.173913	0.153153	0.277778	0.158333	0.813953	0.888889	0.917431	0.666667	0.76087	0.765306	0.69	0.618644	0.679612	0.703125	0.733333	0.486957	0.910891	0.859813	0.859649	0.586777
x	x		7	Interaction (LE)	x	2L	484309	C/G	1.32951e-96	3.50157e-76	1.54473e-72	0	0	0.000906344	ush	FBgn0003963	intron_variant													0.153061	0.115789	0.362069	0.25	1	1	1	0.961538	0.957265	0.927835	0.90411	0.936364	0.887755	0.991453	1	0.990991	0.918367	0.969072	1	0.62037
		x	7	Interaction (LE)	x	2L	484859	C/T	7.7057e-19	1.186e-29	2.99231e-94	0.0801599	0.0119572	0	ush	FBgn0003963	intron_variant													0.1	0.180851	0.26087	0.205128	0.95122	0.838983	0.742857	0.623188	0.565217	0.783133	0.865854	0.945946	0.905263	0.964912	0.899083	0.979167	0.857143	0.694737	0.873684	0.402174
x			7	Interaction (LE)	x	2L	487438	C/A	9.13848e-96	6.6993e-08	6.10969e-26	0	0.266541	0.0948909	ush	FBgn0003963	intron_variant													0.0697674	0.0752688	0.186916	0.12931	0.977011	0.656716	0.815534	0.736111	0.805556	0.419048	0.849462	0.6875	0.510204	0.606742	0.376147	0.433333	0.836957	0.631068	0.868421	0.537634
		x	7	Interaction (LE)	x	2L	489204	T/C	1.84418e-76	1.35985e-34	7.22506e-85	0.00040568	0.00645949	0	ush	FBgn0003963	intron_variant													0.137615	0.216216	0.104839	0.155738	1	0.84375	0.81982	0.813665	0.92381	0.840426	0.932039	0.921569	0.876106	0.827338	0.857143	0.855769	0.656	0.904348	0.883929	0.605769
		x	7	Interaction (LE)	x	2L	490347	G/A	3.53027e-38	3.76697e-16	6.4224e-81	0.00848375	0.0750325	0	ush	FBgn0003963	5_prime_UTR_variant	ush	FBgn0003963	intron_variant										0.17037	0.127119	0.254386	0.160305	0.880435	0.862069	0.770992	0.70297	0.720339	0.873786	0.701754	0.745902	0.874126	0.734694	0.741497	0.699187	0.504505	0.73913	0.770642	0.401515
x			7	Interaction (LE)	x	2L	490821	C/T	4.46841e-100	2.19381e-12	6.96747e-34	0	0.132534	0.0493009	ush	FBgn0003963	5_prime_UTR_premature_start_codon_gain_variant	ush	FBgn0003963	5_prime_UTR_variant	CR46258	FBgn0267991	upstream_gene_variant	ush	FBgn0003963	upstream_gene_variant	ush	FBgn0003963	intron_variant	0.154545	0.138298	0.35	0.152542	0.961039	0.798165	0.99	0.789809	0.891304	0.898734	0.936709	0.847619	0.554455	0.763636	0.648649	0.635514	0.864198	0.731092	0.981651	0.55814
x			7	Interaction (LE)	x	2L	490895	C/G	4.83716e-104	6.32343e-06	6.29361e-54	0	0.369059	0.00864333	ush	FBgn0003963	5_prime_UTR_variant	ush	FBgn0003963	intron_variant	CR46258	FBgn0267991	non_coding_exon_variant							0.0782609	0.146552	0.265957	0.204082	0.962025	0.836538	0.961165	0.861272	0.96875	0.864583	0.91954	0.868421	0.651376	0.745763	0.511811	0.634615	0.788889	0.684685	0.980198	0.525424
x			7	Interaction (LE)	x	2L	499481	G/T	3.33038e-116	3.6673e-45	2.31758e-45	0	0.00183854	0.0195594	ush	FBgn0003963	intron_variant													0.176	0.232323	0.306931	0.259259	0.925373	0.981818	0.983871	0.946565	0.963303	0.905882	0.92233	0.903614	0.787611	0.869919	0.878049	0.793388	0.888889	0.957895	1	0.60177
x			7	Interaction (LE)	x	2L	499482	G/T	2.02277e-118	5.2255e-48	3.88951e-45	0	0.0013279	0.0198151	ush	FBgn0003963	intron_variant													0.167939	0.22449	0.28866	0.263636	0.9375	0.981651	0.98374	0.946565	0.964286	0.904762	0.92233	0.892857	0.809091	0.867769	0.879032	0.788136	0.896552	0.967391	1	0.612613
		x	7	Interaction (LE)		2L	500502	G/A	2.02863e-12	3.89616e-32	9.82005e-82	0.188079	0.00862295	0	ush	FBgn0003963	intron_variant													0.16	0.108911	0.25	0.18018	0.822785	0.76	0.688679	0.475728	0.521739	0.855556	0.860465	0.811111	0.852632	0.863636	0.981818	0.93617	0.784091	0.767442	0.602273	0.527473
		x	7	Interaction (LE)		2L	504880	C/T	1.19662e-31	3.36946e-35	3.31475e-84	0.0166357	0.00596963	0	ush	FBgn0003963	intron_variant													0.13913	0.145455	0.263736	0.3	0.923077	0.820312	0.808511	0.657895	0.785714	0.877358	0.858824	0.88785	0.780488	1	1	0.959596	0.804348	0.759615	0.878261	0.491228
x	x		7	Interaction (LE)		2L	506804	C/A	8.28117e-118	1.04581e-83	1.09508e-47	0	0	0.0159146	ush	FBgn0003963	intron_variant													0.132743	0.207692	0.378378	0.209524	1	1	0.961905	0.978495	0.988095	0.941176	0.94898	0.921053	0.761468	1	1	0.982759	0.92	0.967033	1	0.735294
		x	7	Interaction (LE)		2L	508313	G/A	1.08393e-41	4.57335e-39	3.08725e-109	0.00625365	0.00394423	0	ush	FBgn0003963	intron_variant													0.162602	0.117188	0.136364	0.120968	0.850575	0.866071	0.72381	0.84507	0.801887	0.829545	0.809524	0.865979	0.826087	0.990291	0.95935	0.87037	0.92	0.719298	0.699187	0.504348
		x	7	Interaction (LE)		2L	508332	C/T	2.24971e-39	1.2537e-34	1.20852e-106	0.00758468	0.00642272	0	ush	FBgn0003963	intron_variant													0.180328	0.125	0.140187	0.151261	0.86	0.875	0.727273	0.823529	0.846847	0.819277	0.833333	0.869159	0.871212	1	0.944444	0.822034	0.91	0.727273	0.719298	0.476636
		x	7	Interaction (LE)		2L	508334	G/A	3.73562e-40	3.87015e-33	2.63015e-110	0.00713583	0.00762282	0	ush	FBgn0003963	intron_variant													0.175	0.122951	0.140187	0.153846	0.857143	0.882883	0.736364	0.825397	0.849558	0.82716	0.851064	0.877358	0.860465	1	0.954545	0.833333	0.909091	0.704348	0.695652	0.481481
		x	7	Interaction (LE)		2L	508340	T/G	3.24517e-42	5.507e-36	1.68223e-111	0.00602723	0.00548572	0	ush	FBgn0003963	intron_variant													0.184397	0.11194	0.153846	0.125	0.855769	0.853448	0.686957	0.84058	0.843478	0.813953	0.828283	0.846154	0.84058	1	0.944	0.834711	0.915094	0.666667	0.688525	0.48
x		x	7	Interaction (LE)		2L	508847	A/G	1.99431e-88	1.26072e-31	1.60857e-87	0	0.00921452	0	ush	FBgn0003963	intron_variant													0.181818	0.114943	0.20354	0.163636	1	0.928	0.973214	0.967742	0.953271	0.923729	0.92233	0.826087	0.737705	0.888889	0.867188	0.954545	0.918367	0.949153	0.875	0.561404
x		x	7	Interaction (LE)		2L	508878	A/G	3.11194e-97	4.63999e-64	1.61115e-77	0	0.000242365	0	ush	FBgn0003963	intron_variant													0.15942	0.13	0.301724	0.267857	1	0.917355	0.973684	0.9625	0.971698	0.972477	0.934066	0.89	0.867188	1	0.930233	0.97561	0.92233	0.982906	0.921739	0.563025
		x	7	Interaction (LE)		2L	509082	A/C	2.60895e-70	3.31472e-46	5.5712e-84	0.000726706	0.00163428	0	ush	FBgn0003963	intron_variant													0.192308	0.215054	0.192308	0.212389	1	0.898305	0.963964	0.91129	0.947917	0.903226	0.932584	0.838095	0.814159	0.974576	0.964286	0.991453	0.927928	1	0.917293	0.606061
		x	7	Interaction (LE)		2L	509216	G/A	9.36207e-78	2.87706e-41	4.17508e-80	0.000359228	0.00315941	0	ush	FBgn0003963	intron_variant													0.211864	0.168317	0.189189	0.236364	1	0.905983	0.95614	0.869565	0.956522	0.898876	0.936709	0.943925	0.809091	1	0.924528	0.989796	0.968504	0.982456	0.87963	0.592233
	x		7	Interaction (LE)		2L	510885	G/T	2.76947e-63	1.29756e-92	3.51109e-20	0.00102298	0	0.156214	ush	FBgn0003963	intron_variant													0.145299	0.161765	0.192	0.213675	0.578947	0.54955	0.902439	0.814516	0.954545	0.635294	0.477273	0.564815	0.46	0.873786	0.972222	0.844037	0.785714	0.948454	1	0.59
x	x		7	Interaction (LE)		2L	512403	G/T	4.60172e-130	1.89409e-81	2.14918e-65	0	0	0.00173502	ush	FBgn0003963	intron_variant													0.204545	0.123894	0.336207	0.223077	1	1	0.953271	0.9375	1	0.968421	0.942857	0.945455	0.820755	0.984733	0.984496	0.990991	0.964912	0.981308	1	0.585366
x			7	Interaction (LE)		2L	514418	G/A	1.13905e-86	3.43056e-51	3.80705e-63	0	0.000858106	0.00296392	ush	FBgn0003963	intron_variant													0.126214	0.154545	0.333333	0.320388	0.88172	0.989691	0.978723	0.951807	0.987342	0.916667	0.912088	0.917647	0.778947	0.990476	0.991304	0.988889	0.956522	0.955056	0.941748	0.629921
		x	7	Interaction (LE)		2L	514900	T/G	1.16061e-80	5.48092e-45	2.83388e-77	0.000274123	0.00187983	0	ush	FBgn0003963	intron_variant													0.19	0.158537	0.311828	0.329787	1	1	0.971963	0.971154	0.97619	0.967391	0.86747	0.931034	0.879121	1	1	0.920455	0.925532	0.837209	1	0.560748
		x	7	Interaction (LE)		2L	518545	G/A	4.92679e-05	0.000913493	4.267e-79	0.52466	0.53727	0	ush	FBgn0003963	intron_variant													0.869919	0.821918	0.90625	0.910891	0.409091	0.263636	0.550562	0.442748	0.597701	0.243243	0.302632	0.22619	0.267327	0.276786	0.352381	0.291139	0.455882	0.506329	0.550562	0.87234
x			7	Interaction (LE)		2L	518908	G/A	1.18193e-91	2.25722e-66	6.15554e-63	0	0.000246154	0.00291139	ush	FBgn0003963	intron_variant													0.227642	0.255102	0.33	0.254545	1	1	0.989362	0.988889	0.942857	0.98913	0.897727	0.90625	0.869048	0.991803	0.992366	0.94898	0.950617	0.96	1	0.555556
		x	7	Interaction (LE)		2L	519871	C/G	1.16293e-52	3.72387e-18	1.69144e-88	0.00272482	0.05622	0	ush	FBgn0003963	intron_variant													0.179104	0.172727	0.30303	0.256637	0.932584	0.946237	0.971963	0.834951	0.948276	0.891566	0.894737	0.816667	0.709402	0.945946	0.821138	0.982906	0.82	0.716814	0.849558	0.572816
		x	7	Interaction (LE)		2L	532254	A/G	8.02973e-75	0.0139071	1.26014e-91	0.000397112	0.667998	0	ush	FBgn0003963	intron_variant													0.0921053	0.0854701	0.224138	0.182609	0.788889	0.904	0.928571	0.878788	0.88	0.789474	0.862385	0.669565	0.526316	0.75	0.756757	0.594059	0.714286	0.548387	0.4	0.532258
		x	7	Interaction (LE)		2L	532265	G/T	5.22647e-75	0.0480788	1.11188e-84	0.000402194	0.741314	0	ush	FBgn0003963	intron_variant													0.0958904	0.0806452	0.207207	0.194444	0.788235	0.887097	0.936	0.864662	0.854839	0.806122	0.862385	0.648148	0.481132	0.736842	0.752212	0.56701	0.72043	0.55	0.416667	0.544
		x	7	Interaction (LE)		2L	532283	A/G	1.37061e-78	0.0478677	6.063e-85	0.000381134	0.741007	0	ush	FBgn0003963	intron_variant													0.112676	0.117117	0.176991	0.12844	0.809524	0.92	0.91129	0.864	0.87069	0.818182	0.877193	0.690909	0.465347	0.763636	0.732283	0.568627	0.788462	0.552846	0.427419	0.547009
x			6	Diet		2L	532537	T/A	1.90266e-101	0.000202788	8.47219e-26	0	0.478415	0.0960114	ush	FBgn0003963	intron_variant													0.922535	0.944954	0.952381	0.95935	0.305882	0.385321	0.256198	0.456522	0.327586	0.278846	0.28866	0.461538	0.75	0.75	0.830357	0.715686	0.48913	0.584746	0.744444	0.517544
x	x		7	Interaction (LE)		2L	552922	A/G	6.11503e-127	2.28342e-76	1.45824e-66	0	0	0.00141844	Ets21C	FBgn0005660	5_prime_UTR_variant													0.122302	0.18	0.272727	0.184874	1	1	0.939394	0.982759	0.95122	0.955556	0.935065	0.919192	0.820225	1	0.977778	0.980392	0.912088	0.974138	1	0.556701
x			7	Interaction (LE)		2L	558209	C/T	1.71863e-84	2.25205e-36	3.32251e-34	0	0.00530381	0.0479437	rempA	FBgn0260933	synonymous_variant													0.162791	0.225	0.28125	0.163265	0.952381	1	0.938272	0.870229	0.829268	0.920635	0.886076	0.836957	0.723404	0.822917	0.840426	0.817308	0.833333	0.976471	1	0.55814
x			7	Interaction (LE)		2L	558434	G/A	3.99824e-89	9.25847e-32	6.75554e-28	0	0.0090586	0.0804167	rempA	FBgn0260933	synonymous_variant													0.0595238	0.164948	0.237113	0.298701	0.923077	0.902174	0.950617	0.814433	0.848837	0.917808	0.84375	0.873563	0.674699	0.753247	0.851064	0.8	0.830769	0.945205	0.972603	0.574713
x			7	Interaction (LE)		2L	558529	G/T	6.71378e-92	3.11289e-51	5.45085e-32	0	0.000862334	0.058046	rempA	FBgn0260933	synonymous_variant													0.180328	0.205357	0.344086	0.198113	0.945205	0.921569	0.947917	0.838095	0.879121	0.824324	0.880435	0.901099	0.720339	0.875	0.85567	0.916667	0.89011	0.991453	0.99	0.516484
x			7	Interaction (LE)		2L	558536	C/T	2.40328e-93	1.58182e-44	3.06449e-31	0	0.00201075	0.0612781	rempA	FBgn0260933	synonymous_variant													0.177419	0.196429	0.340206	0.201835	0.958904	0.917526	0.925532	0.816514	0.857143	0.825	0.88764	0.885417	0.675214	0.837838	0.847826	0.88	0.868132	0.966667	0.989583	0.483516
x			7	Interaction (LE)		2L	558766	A/T	1.46176e-109	1.99336e-31	8.53612e-43	0	0.00942368	0.0241779	rempA	FBgn0260933	5_prime_UTR_variant	rempA	FBgn0260933	intron_variant										0.158879	0.175439	0.378947	0.180952	0.988636	0.930435	0.927273	0.915888	0.981308	0.932584	0.918605	0.863248	0.778761	0.842105	0.79798	0.822222	0.797753	0.967391	0.98	0.57732
x			7	Interaction (LE)		2L	559396	C/T	2.29117e-109	2.01772e-57	1.61556e-36	0	0.000425985	0.0395476	rempA	FBgn0260933	intron_variant													0.208696	0.211864	0.221311	0.234783	0.979167	0.923664	0.977273	0.786517	0.805556	0.892473	0.867925	0.897436	0.741935	0.841379	0.87156	0.838462	0.897196	0.96	1	0.647059
x			7	Interaction (LE)		2L	559935	C/T	1.1207e-86	1.70048e-35	6.20412e-19	0	0.00573163	0.175375	Tspo	FBgn0031263	synonymous_variant	rempA	FBgn0260933	5_prime_UTR_variant										0.216867	0.141414	0.371429	0.232558	0.894737	0.881188	0.956522	0.804196	0.891566	0.867647	0.936709	0.944444	0.753086	0.793103	0.851852	0.8	0.969231	0.954023	1	0.602041
x			7	Interaction (LE)		2L	560901	C/G	1.2812e-84	6.08698e-39	1.23254e-20	0	0.00397251	0.149927	CG11835	FBgn0031264	missense_variant													0.217391	0.179775	0.196078	0.173913	0.932203	0.845455	0.717647	0.789916	0.765957	0.846154	0.91954	0.772152	0.741935	0.770642	0.696078	0.701299	0.744681	0.935484	0.888889	0.682353
x			7	Interaction (LE)		2L	562017	G/A	3.47291e-89	3.63962e-58	2.29489e-54	0	0.000342075	0.00833333	CG11835	FBgn0031264	missense_variant													0.153846	0.158537	0.347826	0.230769	1	0.90991	0.939024	0.907514	0.979798	0.953488	0.967742	0.923913	0.823529	0.990196	1	0.988372	0.931507	0.956989	1	0.558824
x			7	Interaction (LE)		2L	563322	C/G	2.61171e-95	1.63535e-65	9.90476e-49	0	0.000223464	0.0143237	CG11835	FBgn0031264	5_prime_UTR_variant													0.140625	0.139535	0.273684	0.273684	1	0.885057	0.985915	0.905405	0.9875	0.893939	0.928571	0.901235	0.769231	1	1	0.949495	0.925	1	1	0.586538
x		x	7	Interaction (LE)		2L	566631	A/G	3.0755e-92	4.22249e-26	2.36129e-87	0	0.0189961	0	Nle	FBgn0021874	splice_region_variant&intron_variant	CG2794	FBgn0031265	downstream_gene_variant										0.115702	0.138889	0.247863	0.166667	0.918605	1	0.943182	0.890756	0.914894	0.921053	0.797872	0.85	0.617647	0.881818	0.805556	0.965517	0.892562	0.714286	0.637931	0.598214
x			7	Interaction (LE)		2L	568147	C/T	1.15052e-96	8.45364e-33	2.7746e-31	0	0.007928	0.0611262	Nle	FBgn0021874	upstream_gene_variant	CG2807	FBgn0031266	upstream_gene_variant	INTERGENIC	INTERGENIC	intergenic_region							0.151515	0.145455	0.305344	0.211009	0.968421	0.87037	0.924731	0.708333	0.75	0.873684	0.913043	0.872549	0.678261	0.744186	0.669643	0.865979	0.935897	0.990741	0.889908	0.521739
x			7	Interaction (LE)		2L	568288	C/A	5.9502e-90	1.34452e-39	2.34121e-33	0	0.00381705	0.0517062	Nle	FBgn0021874	upstream_gene_variant	CG2807	FBgn0031266	upstream_gene_variant	INTERGENIC	INTERGENIC	intergenic_region							0.168224	0.149606	0.287129	0.225225	0.931034	0.908397	0.943925	0.725	0.808696	0.787611	0.909091	0.836364	0.660714	0.784	0.757812	0.881188	0.859813	0.982143	0.927083	0.561905
x			7	Interaction (LE)		2L	568299	C/G	2.3244e-91	4.58918e-40	1.59345e-33	0	0.00365421	0.0509954	Nle	FBgn0021874	upstream_gene_variant	CG2807	FBgn0031266	upstream_gene_variant	INTERGENIC	INTERGENIC	intergenic_region							0.1875	0.128	0.3	0.198198	0.975	0.916667	0.933962	0.710526	0.788462	0.796296	0.875	0.846154	0.675214	0.770492	0.75	0.88	0.846154	0.990476	0.927835	0.594595
x			7	Interaction (LE)		2L	568304	A/G	2.03127e-91	1.26037e-40	2.76228e-37	0	0.00339036	0.0372467	Nle	FBgn0021874	upstream_gene_variant	CG2807	FBgn0031266	upstream_gene_variant	INTERGENIC	INTERGENIC	intergenic_region							0.168142	0.105691	0.291667	0.18018	0.975309	0.912698	0.924528	0.731707	0.794118	0.777778	0.873786	0.854167	0.681818	0.786885	0.735537	0.877551	0.86	0.990741	0.926316	0.5625
x			6	Diet		2L	571450	T/C	1.13021e-85	0.0167874	2.04581e-20	0	0.678396	0.152871	CG2807	FBgn0031266	synonymous_variant													0.955357	0.968	0.952381	0.954128	0.328767	0.428571	0.525773	0.50303	0.425743	0.363636	0.346535	0.428571	0.813187	0.57	0.846154	0.685185	0.453333	0.445545	0.663462	0.491071
x			7	Interaction (LE)		2L	575012	G/T	1.21522e-105	1.98466e-15	4.91002e-30	0	0.083576	0.0674213	cold	FBgn0031268	synonymous_variant													0.07	0.0512821	0.181818	0.176991	0.85	0.690909	0.730769	0.809211	0.820755	0.754386	0.862385	0.8	0.581633	0.709402	0.513043	0.4	0.811111	0.84	0.925926	0.529412
x			7	Interaction (LE)		2L	575102	G/A	1.91873e-88	1.24056e-09	5.01496e-45	0	0.202184	0.0199248	cold	FBgn0031268	intron_variant													0.132231	0.038835	0.212389	0.118182	0.916667	0.720339	0.717949	0.821429	0.8	0.819048	0.903509	0.755319	0.683673	0.745098	0.553571	0.434783	0.814815	0.767857	0.858407	0.5
x			7	Interaction (LE)		2L	575131	G/C	3.21323e-93	3.69361e-16	2.97498e-46	0	0.0749557	0.0182634	cold	FBgn0031268	intron_variant													0.100719	0.0576923	0.201754	0.108333	0.90411	0.664062	0.731092	0.791045	0.836538	0.819149	0.895238	0.752941	0.656566	0.791304	0.585586	0.423423	0.838384	0.765217	0.862069	0.56
x	x		7	Interaction (LE)		2L	575532	G/A	9.41373e-137	5.17627e-107	1.43637e-50	0	0	0.0119048	cold	FBgn0031268	3_prime_UTR_variant	Ptth	FBgn0013323	downstream_gene_variant										0.176471	0.17094	0.258621	0.142857	1	1	0.959184	0.930556	0.982143	0.9	0.907563	0.925926	0.798319	0.986301	1	0.952381	0.94958	0.992	0.990099	0.669903
x			7	Interaction (LE)		2L	575651	G/A	1.91021e-108	3.41676e-05	2.55638e-50	0	0.418259	0.0119784	cold	FBgn0031268	3_prime_UTR_variant	Ptth	FBgn0013323	downstream_gene_variant										0.0763889	0.0551181	0.12931	0.0425532	0.88764	0.610169	0.96	0.796296	0.655738	0.623656	0.79661	0.728	0.489362	0.577236	0.408	0.361345	0.747664	0.708661	0.793103	0.443548
x			7	Interaction (LE)		2L	577148	G/A	5.15813e-140	1.49106e-09	8.67436e-26	0	0.204758	0.0961208	INTERGENIC	INTERGENIC	intergenic_region													0.114035	0.0747664	0.173469	0.153846	0.934211	0.758621	0.945946	0.666667	0.845455	0.8	0.929204	0.831579	0.548673	0.607143	0.415094	0.4	0.752941	0.767241	0.880734	0.546296
x			7	Interaction (LE)		2L	577184	T/C	3.72895e-106	3.78572e-05	9.34586e-26	0	0.421452	0.09628	INTERGENIC	INTERGENIC	intergenic_region													0.0677966	0.0721649	0.163462	0.117117	0.8375	0.72449	0.708738	0.603448	0.728155	0.735632	0.936937	0.738739	0.460784	0.540541	0.380531	0.310345	0.788235	0.663462	0.903226	0.522124
x			7	Interaction (LE)		2L	577743	G/A	2.72766e-88	3.10024e-25	1.45763e-35	0	0.0214111	0.0427605	Pph13	FBgn0023489	5_prime_UTR_variant													0.107843	0.09	0.211538	0.25	0.897727	0.795455	0.674157	0.912162	0.861702	0.782051	0.911111	0.854167	0.755319	0.779661	0.714286	0.555556	0.882883	0.695652	0.969697	0.475248
x			7	Interaction (LE)		2L	577966	T/C	2.08854e-91	1.00713e-44	2.53919e-46	0	0.00193071	0.0181408	Pph13	FBgn0023489	5_prime_UTR_variant													0.197531	0.220779	0.373626	0.287671	1	1	0.980198	0.963504	0.988372	0.969697	0.939394	0.986486	0.831325	0.987654	1	0.9875	0.898734	0.987952	1	0.639535
x			7	Interaction (LE)		2L	577967	T/C	2.9038e-94	2.50751e-42	1.68322e-46	0	0.00279374	0.0179084	Pph13	FBgn0023489	5_prime_UTR_variant													0.179487	0.217949	0.380435	0.28	1	1	0.979798	0.964539	0.987805	0.984375	0.947368	0.986111	0.810127	0.975309	1	0.987013	0.87013	0.974026	1	0.6375
x			7	Interaction (LE)		2L	578016	C/G	1.37466e-110	2.23531e-53	9.93509e-52	0	0.000590515	0.0104636	Pph13	FBgn0023489	synonymous_variant													0.171429	0.168317	0.351852	0.345238	1	1	0.988372	0.971831	0.989691	0.933333	0.967033	0.951807	0.752688	0.98913	1	0.988764	0.965517	0.950617	1	0.574713
x			7	Interaction (LE)		2L	578077	T/C	2.78815e-112	1.32667e-11	5.94631e-08	0	0.149153	0.496647	Pph13	FBgn0023489	intron_variant													0.139785	0.0408163	0.214286	0.198113	0.617978	0.783784	0.647059	0.704545	0.770642	0.688172	0.862745	0.774194	0.452632	0.555556	0.475248	0.20202	0.787037	0.734694	0.860215	0.516129
x			7	Interaction (LE)		2L	578079	C/T	5.96515e-96	9.07036e-31	1.27036e-15	0	0.0102864	0.237448	Pph13	FBgn0023489	intron_variant													0.210526	0.10101	0.223301	0.258929	0.804348	0.936364	0.681818	0.753846	0.764151	0.879121	0.87619	0.833333	0.676768	0.823529	0.683168	0.495495	0.792793	0.947368	1	0.542553
x			7	Interaction (LE)		2L	578081	A/G	4.98097e-116	1.0341e-13	6.92875e-07	0	0.108325	0.553081	Pph13	FBgn0023489	intron_variant													0.150538	0.029703	0.22	0.189189	0.623656	0.757009	0.604396	0.704545	0.768519	0.684783	0.834951	0.785714	0.443299	0.566038	0.465347	0.205357	0.774775	0.744681	0.870968	0.540816
x			7	Interaction (LE)		2L	578087	G/T	3.72439e-100	3.46417e-31	3.38739e-16	0	0.00971153	0.225186	Pph13	FBgn0023489	intron_variant													0.21875	0.0679612	0.252427	0.262712	0.822222	0.936364	0.67	0.765152	0.759259	0.876289	0.881188	0.87234	0.660377	0.839623	0.663158	0.526786	0.773913	0.97	1	0.541667
x			7	Interaction (LE)		2L	578124	C/T	2.59588e-121	1.56293e-12	4.9333e-09	0	0.129717	0.445896	Pph13	FBgn0023489	intron_variant													0.113402	0.0818182	0.211538	0.2	0.72043	0.720339	0.673077	0.730769	0.79798	0.686047	0.861111	0.784946	0.560748	0.509615	0.434783	0.238095	0.767857	0.801802	0.854369	0.54717
x			7	Interaction (LE)		2L	578141	C/T	1.06644e-125	1.4682e-21	3.79792e-25	0	0.0350149	0.101313	Pph13	FBgn0023489	intron_variant													0.135922	0.186916	0.230769	0.241935	0.964706	0.931624	0.934579	0.763314	0.877778	0.863636	0.907407	0.906542	0.737864	0.788462	0.525253	0.609091	0.786408	0.954545	1	0.584071
x			7	Interaction (LE)		2L	579410	A/G	7.68134e-104	7.83694e-30	2.75265e-36	0	0.0116442	0.0401795	Pph13	FBgn0023489	3_prime_UTR_variant													0.0661157	0.15	0.273504	0.0727273	0.916667	0.769231	0.796117	0.927536	0.989691	0.855263	0.707865	0.688172	0.523364	0.686957	0.778761	0.621359	0.824176	0.806818	0.807692	0.554545
	x		7	Interaction (LE)		2L	579478	T/C	1.99332e-51	8.03767e-77	6.67557e-18	0.00301128	0	0.192596	Pph13	FBgn0023489	3_prime_UTR_variant													0.0629371	0.0789474	0.235294	0.0916667	0.525773	0.382979	0.444444	0.746667	0.898148	0.690476	0.230769	0.366972	0.490196	0.709677	0.814815	0.490566	0.576087	0.817308	0.768293	0.51
x			7	Interaction (LE)		2L	579822	C/T	3.09441e-110	2.71026e-62	1.41097e-36	0	0.00037422	0.0393714	INTERGENIC	INTERGENIC	intergenic_region													0.140351	0.107527	0.236559	0.201754	0.761194	0.9375	0.787879	0.938144	0.938776	0.976744	0.877551	0.876404	0.808081	0.92	1	0.698795	0.890244	0.970297	1	0.471264
x			7	Interaction (LE)		2L	579895	T/A	4.09529e-110	1.03208e-58	4.85196e-44	0	0.000360144	0.0220813	INTERGENIC	INTERGENIC	intergenic_region													0.111111	0.14433	0.355769	0.211538	0.842105	1	0.977778	0.983471	0.981308	0.959459	0.866667	0.841463	0.795918	0.903226	1	0.8875	0.971831	0.954023	1	0.571429
x	x		7	Interaction (LE)		2L	580025	T/A	4.66806e-91	2.4016e-75	4.00906e-52	0	0	0.0101928	INTERGENIC	INTERGENIC	intergenic_region													0.144144	0.159574	0.31068	0.189189	0.830986	0.918919	0.977778	0.966667	0.942857	0.935484	0.88	0.888889	0.88785	0.887097	1	0.921348	0.924051	0.9375	1	0.454545
x	x		7	Interaction (LE)		2L	580352	A/T	6.89637e-108	4.37058e-82	7.60156e-44	0	0	0.0223887	INTERGENIC	INTERGENIC	intergenic_region													0.154545	0.135802	0.283019	0.180851	1	1	0.967033	0.97561	0.941667	0.936709	0.865854	0.977778	0.8	0.981982	1	0.989691	0.970149	0.963855	1	0.682353
x			7	Interaction (LE)		2L	581403	T/G	2.75983e-100	3.63687e-19	4.08364e-30	0	0.0487648	0.067056	INTERGENIC	INTERGENIC	intergenic_region													0.0769231	0.0833333	0.0948276	0.111111	0.722222	0.816667	0.647059	0.72381	0.627907	0.788991	0.82243	0.733945	0.395522	0.655172	0.64	0.434783	0.716981	0.721154	1	0.401869
x			7	Interaction (LE)		2L	581411	A/G	1.06585e-90	9.6356e-19	9.60405e-31	0	0.0517856	0.0635182	INTERGENIC	INTERGENIC	intergenic_region													0.0727273	0.0736842	0.113208	0.122951	0.709302	0.819672	0.644231	0.742268	0.623188	0.790476	0.811881	0.728972	0.415385	0.669725	0.680412	0.436782	0.757282	0.701923	1	0.40566
x			7	Interaction (LE)		2L	583317	C/A	2.15586e-90	5.12767e-47	9.40725e-55	0	0.00150593	0.00792254	INTERGENIC	INTERGENIC	intergenic_region													0.183908	0.245098	0.252874	0.281818	1	0.968085	0.931034	0.962687	0.95	0.948718	0.964706	0.915789	0.738095	0.989583	1	0.94898	0.926829	0.893204	0.987952	0.606061
x			7	Interaction (LE)		2L	583424	A/C	2.81292e-99	3.10479e-52	1.1553e-62	0	0.000701754	0.00283951	Gsc	FBgn0010323	downstream_gene_variant	INTERGENIC	INTERGENIC	intergenic_region										0.13	0.175258	0.242424	0.235294	1	0.969697	0.947917	0.96875	1	0.884615	0.952381	0.8875	0.767442	0.990385	0.945652	0.958763	0.904255	0.943182	0.977528	0.571429
x			7	Interaction (LE)		2L	583438	T/C	1.79561e-100	2.08397e-50	3.7004e-60	0	0.000940171	0.00408958	Gsc	FBgn0010323	downstream_gene_variant	INTERGENIC	INTERGENIC	intergenic_region										0.137615	0.1875	0.229167	0.25	1	0.95283	0.958333	0.97037	0.978723	0.881579	0.966667	0.891566	0.772152	1	0.923913	0.941748	0.909091	0.958333	0.966292	0.550562
x			7	Interaction (LE)		2L	583444	C/A	4.12987e-105	5.68238e-52	2.35553e-55	0	0.000786241	0.00743034	Gsc	FBgn0010323	downstream_gene_variant	INTERGENIC	INTERGENIC	intergenic_region										0.155963	0.175258	0.25	0.245283	0.986111	0.953271	0.941176	0.954545	0.980198	0.926829	0.966292	0.918605	0.780488	1	0.927083	0.941176	0.926316	0.938144	0.965909	0.6
x			7	Interaction (LE)		2L	583908	G/T	1.86205e-96	1.27552e-27	4.02458e-54	0	0.0155757	0.00831486	Gsc	FBgn0010323	3_prime_UTR_variant													0.142857	0.142857	0.317073	0.181818	0.95	0.952	0.943925	0.827586	0.803279	0.88	0.935484	0.84	0.67619	0.836207	0.721154	0.845528	0.805825	0.786325	0.982609	0.555556
x			7	Interaction (LE)		2L	583984	T/A	4.92811e-87	2.74264e-15	1.31899e-21	0	0.0852941	0.137509	Gsc	FBgn0010323	3_prime_UTR_variant													0.097561	0.0538462	0.0865385	0.0727273	0.755102	0.575221	0.588785	0.479167	0.689655	0.675676	0.647727	0.552846	0.495327	0.536585	0.432692	0.230769	0.489796	0.686957	0.843478	0.571429
x			7	Interaction (LE)		2L	584036	G/A	1.08014e-90	9.73588e-37	3.99299e-52	0	0.00504146	0.0101975	Gsc	FBgn0010323	3_prime_UTR_variant													0.152381	0.139706	0.27957	0.27193	0.942308	0.919643	0.95614	0.888889	0.801471	0.901786	0.915789	0.804878	0.691589	0.861789	0.833333	0.828829	0.872549	0.811024	0.934579	0.581818
x			7	Interaction (LE)		2L	584193	G/A	8.43519e-92	7.66668e-45	3.07781e-68	0	0.00192889	0.00164271	Gsc	FBgn0010323	synonymous_variant													0.197917	0.191011	0.313953	0.217822	1	0.99115	0.946809	0.959459	0.989011	0.951807	0.919192	0.974026	0.822222	0.980769	0.967391	0.989362	0.888889	0.87013	1	0.560748
x			7	Interaction (LE)		2L	584200	T/G	1.95512e-86	9.92257e-25	4.15945e-38	0	0.022804	0.0344335	Gsc	FBgn0010323	synonymous_variant													0.163265	0.144444	0.27907	0.18	0.857143	0.93578	0.934783	0.82716	0.782609	0.897727	0.902174	0.924051	0.692308	0.828571	0.758242	0.736264	0.860759	0.835443	1	0.509091
x			7	Interaction (LE)		2L	584495	G/T	1.13846e-105	1.91017e-71	5.39739e-58	0	0.000203046	0.00535144	Gsc	FBgn0010323	intron_variant													0.126126	0.176991	0.226804	0.345455	1	1	0.94958	0.989247	0.964286	0.918182	0.967391	0.8375	0.817391	0.992593	0.990385	0.909091	0.877778	0.966292	0.990566	0.614458
x			7	Interaction (LE)		2L	584504	G/A	2.77994e-104	2.30145e-67	2.18969e-67	0	0.000270453	0.00151515	Gsc	FBgn0010323	intron_variant													0.114035	0.17094	0.237113	0.336207	1	1	0.953488	0.989583	0.966102	0.90566	0.967391	0.819277	0.809091	0.992537	0.990654	0.932692	0.88764	0.921348	0.991525	0.595506
x			7	Interaction (LE)		2L	584523	C/A	9.78354e-109	5.25223e-68	1.95656e-69	0	0.00028715	0.0015873	Gsc	FBgn0010323	intron_variant													0.13913	0.173554	0.245098	0.314815	1	0.991379	0.968254	0.990909	0.968504	0.917431	0.943182	0.875	0.806723	1	0.991071	0.926606	0.903226	0.908046	0.991304	0.616162
x			7	Interaction (LE)		2L	584593	A/T	6.78305e-89	4.8978e-08	6.50807e-41	0	0.260733	0.0277743	Gsc	FBgn0010323	intron_variant													0.102041	0.07	0.153061	0.168421	0.774648	0.7	0.96875	0.9	0.882883	0.703704	0.809524	0.803738	0.561404	0.770833	0.6	0.393258	0.85567	0.637255	0.913043	0.477477
		x	7	Interaction (LE)		2L	586590	C/G	4.16868e-81	1.05627e-44	1.17031e-85	0.000283286	0.0019268	0	Gsc	FBgn0010323	intron_variant													0.165049	0.113402	0.218391	0.268519	0.97561	0.972222	0.961538	0.978261	0.953704	0.978495	0.933333	0.892473	0.835052	0.989691	1	0.988235	0.9375	0.926316	0.919192	0.483516
x	x		7	Interaction (LE)		2L	586785	C/A	2.17933e-99	8.09601e-76	1.74946e-66	0	0	0.00140105	Gsc	FBgn0010323	intron_variant													0.180952	0.12963	0.247059	0.254717	1	1	0.960526	0.975806	0.953271	0.92	0.959184	0.853933	0.844037	1	1	0.991228	0.940594	0.967033	1	0.59434
x	x		7	Interaction (LE)		2L	586865	A/T	5.39978e-105	2.83515e-76	9.6724e-54	0	0	0.00897367	Gsc	FBgn0010323	intron_variant													0.145455	0.175824	0.324074	0.27193	1	1	0.956989	0.96875	0.962963	0.946809	0.942857	0.910891	0.840708	1	1	0.97619	0.956522	0.978947	1	0.618557
x	x		7	Interaction (LE)		2L	592102	G/T	2.33643e-121	9.59333e-82	4.56553e-53	0	0	0.00933134	Gsc	FBgn0010323	intron_variant													0.122449	0.103774	0.242424	0.3	1	1	0.969388	0.982143	0.970874	0.966667	0.963415	0.956044	0.829787	1	1	1	0.952941	0.987952	1	0.673469
x			7	Interaction (LE)		2L	593902	G/A	2.47613e-86	1.23908e-51	4.36668e-46	0	0.000843949	0.0184539	Gsc	FBgn0010323	missense_variant													0.152381	0.171053	0.325301	0.289157	1	1	0.965517	0.942675	0.978261	0.916667	0.957746	0.926471	0.873684	0.954545	1	0.8625	0.914286	0.957746	0.988506	0.647727
x			7	Interaction (LE)		2L	594838	G/A	5.816e-88	2.84759e-63	1.51418e-32	0	0.000270636	0.0551474	Gsc	FBgn0010323	upstream_gene_variant	INTERGENIC	INTERGENIC	intergenic_region										0.159574	0.172414	0.262626	0.259259	0.868421	1	0.705882	0.944882	0.92233	0.884956	0.897196	0.927835	0.8	0.958333	1	0.813953	0.883117	0.97	1	0.631579
x	x		7	Interaction (LE)		2L	596336	C/T	1.84846e-108	3.85747e-77	5.80111e-46	0	0	0.0188063	INTERGENIC	INTERGENIC	intergenic_region													0.0952381	0.18254	0.2	0.214953	1	0.979381	0.936937	0.936508	0.988506	0.895833	0.896552	0.833333	0.836364	0.940678	1	0.831579	0.97561	0.970297	0.990099	0.608247
		x	7	Interaction (LE)		2L	598967	G/A	1.45022e-73	2.13684e-53	1.46848e-83	0.000427772	0.000591279	0	INTERGENIC	INTERGENIC	intergenic_region													0.138211	0.060241	0.197802	0.16129	0.964286	0.955752	0.97619	0.831683	0.907407	0.786517	0.895349	0.878505	0.820312	0.95122	1	0.83	0.951456	0.957895	0.944954	0.547009
		x	7	Interaction (LE)		2L	599129	G/A	3.63895e-53	1.09427e-34	3.38436e-92	0.00262939	0.00637556	0	INTERGENIC	INTERGENIC	intergenic_region													0.150538	0.123711	0.167939	0.172414	0.975	0.889831	0.96748	0.802083	0.907216	0.682353	0.888889	0.8	0.814815	0.948148	0.989362	0.788991	0.9	0.858491	0.757009	0.552846
		x	7	Interaction (LE)		2L	599205	G/C	8.36887e-59	8.17641e-30	5.20263e-113	0.00172453	0.0116723	0	INTERGENIC	INTERGENIC	intergenic_region													0.18254	0.145299	0.160714	0.155039	0.959184	0.927007	0.969231	0.890909	0.910569	0.777778	0.817391	0.803419	0.753623	0.937063	1	0.80315	0.872	0.888889	0.773585	0.464286
		x	7	Interaction (LE)		2L	599216	A/G	8.19232e-59	7.32138e-29	4.64081e-104	0.00172552	0.0131503	0	INTERGENIC	INTERGENIC	intergenic_region													0.203252	0.138889	0.158416	0.15748	0.961165	0.924812	0.962963	0.894737	0.89313	0.771429	0.831858	0.826446	0.753425	0.928058	1	0.792	0.866071	0.883333	0.80198	0.510791
		x	7	Interaction (LE)		2L	599223	T/G	1.70699e-64	1.02514e-32	7.47984e-108	0.000970705	0.00802141	0	INTERGENIC	INTERGENIC	intergenic_region													0.190476	0.12605	0.135922	0.138462	0.960784	0.922481	0.954545	0.892857	0.873134	0.786408	0.844828	0.834711	0.734266	0.933824	0.992188	0.801527	0.872727	0.892857	0.83	0.489209
		x	7	Interaction (LE)		2L	599315	C/T	9.42041e-42	5.57677e-23	6.25686e-112	0.00621981	0.0288942	0	INTERGENIC	INTERGENIC	intergenic_region													0.161616	0.135417	0.198113	0.126126	0.928571	0.938144	0.973451	0.880435	0.911111	0.757895	0.886076	0.821053	0.817391	0.983193	0.974576	0.803738	0.976744	0.825243	0.741071	0.449541
		x	7	Interaction (LE)		2L	599377	A/C	9.46257e-48	7.89747e-30	1.29623e-92	0.00383396	0.0116504	0	INTERGENIC	INTERGENIC	intergenic_region													0.106796	0.136842	0.193548	0.0978261	0.893333	0.909091	0.990991	0.841584	0.905882	0.723684	0.876543	0.797619	0.783784	0.980769	1	0.788889	0.911765	0.836364	0.758242	0.5625
x			7	Interaction (LE)		2L	600118	C/A	1.42987e-108	7.67337e-64	7.67227e-47	0	0.000237417	0.0171596	INTERGENIC	INTERGENIC	intergenic_region													0.168142	0.135135	0.309278	0.216981	1	0.990826	0.933333	0.944785	0.978495	0.922222	0.904762	0.847059	0.807339	0.929293	0.99115	0.850467	0.977778	0.955357	0.986486	0.606061
x			7	Interaction (LE)		2L	600726	A/T	1.47404e-86	3.42114e-34	3.26101e-22	0	0.00675633	0.130495	INTERGENIC	INTERGENIC	intergenic_region													0.169492	0.102804	0.240741	0.221154	0.9625	0.75	0.75	0.736364	0.776596	0.752809	0.73	0.747253	0.60177	0.73	0.638095	0.628319	0.725	0.768519	0.927711	0.632075
x			7	Interaction (LE)		2L	601149	G/A	4.37308e-86	1.66421e-17	1.35956e-32	0	0.061698	0.0549305	INTERGENIC	INTERGENIC	intergenic_region													0.162602	0.0842105	0.2	0.207207	0.92	0.724771	0.797619	0.804348	0.766355	0.846939	0.840909	0.83908	0.630631	0.688073	0.628571	0.59596	0.7375	0.778947	0.772277	0.579832
x			7	Interaction (LE)		2L	601640	C/A	7.60287e-86	4.17437e-20	7.94941e-28	0	0.0427807	0.0808354	INTERGENIC	INTERGENIC	intergenic_region													0.0344828	0.10989	0.268041	0.0886076	0.905405	0.918182	0.548077	0.636986	0.784091	0.762887	0.903226	0.769231	0.705263	0.689655	0.6	0.405172	0.73913	0.782178	0.857143	0.526786
x			7	Interaction (LE)		2L	601641	A/C	4.62552e-86	3.55545e-21	3.08684e-27	0	0.0368796	0.0852904	INTERGENIC	INTERGENIC	intergenic_region													0.0353982	0.107527	0.278351	0.097561	0.909091	0.928571	0.568807	0.629139	0.789474	0.752577	0.904255	0.767442	0.714286	0.6875	0.61	0.418803	0.741935	0.792079	0.876543	0.526316
x			7	Interaction (LE)		2L	602854	T/A	3.82216e-124	2.15463e-69	7.49309e-60	0	0.000334448	0.00416272	CG13689	FBgn0031270	5_prime_UTR_variant													0.13913	0.184466	0.29703	0.253425	1	1	0.971698	1	0.933884	0.962963	0.958763	0.908163	0.793651	0.968992	1	0.877358	0.930435	0.946809	1	0.663793
x			7	Interaction (LE)		2L	604355	C/A	4.69067e-118	6.85782e-48	7.82446e-40	0	0.00136039	0.0301751	CG13689	FBgn0031270	3_prime_UTR_variant													0.0964912	0.112	0.217391	0.181102	0.947368	0.946565	0.743119	0.871795	0.71875	0.817308	0.893204	0.891089	0.672566	0.79661	0.826446	0.663265	0.735294	0.965812	0.912698	0.637931
		x	7	Interaction (LE)		2L	604683	C/T	4.67818e-39	3.47637e-38	1.392e-77	0.00783176	0.00431723	0	INTERGENIC	INTERGENIC	intergenic_region													0.126126	0.105769	0.148936	0.220183	0.7875	0.947368	0.767857	0.808824	0.775862	0.790698	0.784091	0.89011	0.72381	0.947368	0.991304	0.824	0.855422	0.896226	0.817204	0.512605
		x	7	Interaction (LE)		2L	604740	A/G	2.90318e-50	3.06719e-25	3.61085e-107	0.0032797	0.0214027	0	INTERGENIC	INTERGENIC	intergenic_region													0.148148	0.0879121	0.196078	0.178218	1	0.938144	0.95614	0.804878	0.915888	0.7875	0.82243	0.901961	0.712871	1	1	0.980392	0.927083	0.92	0.831579	0.495413
		x	7	Interaction (LE)		2L	604776	C/A	3.74409e-76	3.44628e-39	1.24163e-95	0.000396668	0.00393645	0	INTERGENIC	INTERGENIC	intergenic_region													0.164062	0.121212	0.193182	0.13913	1	0.970297	0.955752	0.857143	0.955752	0.831461	0.857143	0.909091	0.757009	0.981132	0.989583	0.980769	0.951923	0.954545	0.89	0.622642
		x	7	Interaction (LE)		2L	604805	C/T	2.48373e-83	8.80886e-41	6.20238e-90	0.000132188	0.00333459	0	INTERGENIC	INTERGENIC	intergenic_region													0.183333	0.152381	0.117647	0.157025	1	0.979381	0.96875	0.867347	0.947826	0.841463	0.894737	0.93	0.744681	0.979592	0.979798	0.980583	0.916667	0.980769	0.920455	0.616822
		x	7	Interaction (LE)		2L	604837	A/G	7.47326e-73	1.32436e-41	2.47487e-86	0.000466418	0.00303581	0	INTERGENIC	INTERGENIC	intergenic_region													0.178571	0.198113	0.153846	0.17757	1	0.964286	0.969697	0.913978	0.958333	0.848837	0.926316	0.925532	0.83	0.981651	0.979381	0.95283	0.94	0.990291	0.936709	0.639175
		x	7	Interaction (LE)		2L	604838	G/C	1.07603e-71	8.6556e-42	1.7948e-80	0.000542857	0.00297301	0	INTERGENIC	INTERGENIC	intergenic_region													0.186916	0.192308	0.142857	0.185185	1	0.966292	0.970588	0.89011	0.936842	0.829545	0.922222	0.927083	0.806122	0.980769	0.968421	0.971698	0.930693	0.989899	0.941176	0.639175
		x	7	Interaction (LE)		2L	605053	T/C	6.97807e-36	2.29023e-28	8.88966e-92	0.0106403	0.0140917	0	INTERGENIC	INTERGENIC	intergenic_region													0.163462	0.15625	0.177215	0.224719	0.952381	0.849462	0.946237	0.784615	0.843478	0.740741	0.851064	0.911504	0.73913	0.981982	0.990909	0.971698	0.9	0.925532	0.736264	0.552381
		x	7	Interaction (LE)		2L	605125	G/A	3.09472e-63	4.86949e-37	5.50307e-87	0.00103594	0.00489419	0	INTERGENIC	INTERGENIC	intergenic_region													0.163462	0.180851	0.2	0.186275	1	0.964286	0.963415	0.882353	0.944954	0.8	0.965116	0.926316	0.766355	0.982143	0.990099	0.972477	0.898876	0.966292	0.947368	0.59596
		x	7	Interaction (LE)		2L	605324	G/A	2.93855e-55	2.91412e-52	5.16709e-77	0.00227677	0.000653048	0	INTERGENIC	INTERGENIC	intergenic_region													0.181818	0.121212	0.182927	0.219048	0.984127	0.945946	0.940476	0.765766	0.868852	0.894118	0.945652	0.922222	0.807692	0.984375	0.991071	0.989691	0.915789	0.83	0.988095	0.638889
x			7	Interaction (LE)		2L	606418	T/C	7.2243e-86	3.26512e-20	5.67694e-17	0	0.0421816	0.209743	CR43648	FBgn0263657	downstream_gene_variant	INTERGENIC	INTERGENIC	intergenic_region										0.0619469	0.12	0.149533	0.0813008	0.658824	0.686441	0.495327	0.5	0.69	0.762887	0.76699	0.57	0.632075	0.530973	0.423423	0.255102	0.579545	0.7	0.816514	0.424528
x			7	Interaction (LE)		2L	606430	A/G	8.99242e-86	8.65642e-29	4.67903e-24	0	0.0133214	0.110912	CR43648	FBgn0263657	downstream_gene_variant	INTERGENIC	INTERGENIC	intergenic_region										0.0550459	0.107843	0.146789	0.0775862	0.682927	0.678571	0.542857	0.519481	0.714286	0.795699	0.83	0.635417	0.621622	0.639344	0.609524	0.294737	0.621053	0.705882	0.863636	0.431373
x			7	Interaction (LE)		2L	608464	A/T	1.0569e-93	1.04231e-53	6.98289e-68	0	0.000569368	0.00157791	CR43649	FBgn0263658	non_coding_exon_variant													0.150538	0.125	0.13	0.254902	1	1	0.96	0.946309	0.954023	0.880435	0.897436	0.927711	0.797619	1	1	0.971698	0.939759	0.948052	1	0.604651
x			7	Interaction (LE)		2L	609063	T/C	1.78392e-87	5.47989e-23	2.69516e-26	0	0.0288531	0.0922184	CR43649	FBgn0263658	non_coding_exon_variant													0.16129	0.13253	0.285714	0.178947	0.946429	0.803922	0.712644	0.860656	0.862069	0.881579	0.911111	0.818182	0.702381	0.803738	0.734043	0.521277	0.864198	0.839623	0.870968	0.505882
x			7	Interaction (LE)		2L	609618	A/T	1.06539e-115	4.8791e-45	3.16181e-43	0	0.00187726	0.0232988	INTERGENIC	INTERGENIC	intergenic_region													0.119658	0.153846	0.333333	0.291667	0.989691	0.96875	0.990291	0.910256	0.948718	0.868132	0.918605	0.949495	0.775862	0.91453	0.903846	0.75	0.896226	0.939394	1	0.638889
x			7	Interaction (LE)		2L	610332	A/T	2.13717e-91	1.4725e-56	2.62192e-47	0	0.000489356	0.0164678	INTERGENIC	INTERGENIC	intergenic_region													0.156627	0.189873	0.3125	0.34	1	1	0.987805	0.941606	0.967033	0.964706	0.897436	0.974684	0.846939	1	1	0.975	0.96	0.988372	1	0.595506
x			7	Interaction (LE)		2L	611106	T/A	2.99576e-88	7.21267e-49	1.18085e-21	0	0.00112486	0.136963	INTERGENIC	INTERGENIC	intergenic_region													0.162602	0.242105	0.347826	0.345794	0.861111	0.96	0.759036	0.83871	0.87395	0.910112	0.886792	0.883495	0.81982	0.914894	0.917431	0.631068	0.861386	0.960784	0.98913	0.596154
x			7	Interaction (LE)		2L	611602	G/A	1.76261e-97	3.5675e-44	8.38755e-53	0	0.00210253	0.00948905	INTERGENIC	INTERGENIC	intergenic_region													0.192661	0.168831	0.212766	0.33	1	0.945455	0.990099	0.964912	0.972477	0.939024	0.945205	0.928571	0.836538	0.93913	0.910569	0.831858	0.89011	0.978261	1	0.570093
x			7	Interaction (LE)		2L	613571	C/G	1.02402e-119	9.7111e-42	5.38509e-41	0	0.00299291	0.0276097	INTERGENIC	INTERGENIC	intergenic_region													0.105769	0.0743802	0.174312	0.217822	0.986842	0.831579	0.92	0.843137	0.903226	0.929577	0.941176	0.927928	0.671756	0.80198	0.740385	0.870968	0.97	0.82	1	0.663366
x			7	Interaction (LE)		2L	616594	A/T	4.74213e-99	1.91131e-40	2.74319e-29	0	0.00344321	0.0714181	INTERGENIC	INTERGENIC	intergenic_region													0.20339	0.220339	0.368421	0.33945	0.849315	0.931624	0.974138	0.934426	0.962963	0.908163	0.889908	0.894231	0.73913	0.957983	0.861789	0.708333	0.893617	0.853933	1	0.653061
x			7	Interaction (LE)		2L	616621	T/C	2.88996e-101	2.61748e-41	1.10558e-39	0	0.00311699	0.0304571	INTERGENIC	INTERGENIC	intergenic_region													0.221374	0.210084	0.336735	0.291045	0.804878	0.808333	0.932203	0.913793	0.982609	0.884211	0.652174	0.740741	0.804124	0.944882	0.824427	0.712963	0.883495	0.831579	0.991667	0.5625
x			7	Interaction (LE)		2L	616704	G/A	1.36799e-96	8.26758e-34	1.33889e-66	0	0.00706759	0.00142349	INTERGENIC	INTERGENIC	intergenic_region													0.163265	0.151261	0.222222	0.263158	0.890244	0.876289	0.982609	0.954545	0.945946	0.850467	0.915888	0.912621	0.775862	0.892562	0.954545	0.710526	0.865546	0.878788	0.872881	0.555556
		x	7	Interaction (LE)		2L	620560	G/A	3.31489e-07	8.35662e-19	3.72238e-90	0.384195	0.0513241	0	lectin-21Cb	FBgn0040106	missense_variant													0.111111	0.149425	0.238636	0.261905	0.928571	0.826923	0.626374	0.641667	0.594595	0.613333	0.862745	0.683673	0.779661	0.848	0.964912	0.967742	0.77027	0.619565	0.572816	0.471698
		x	7	Interaction (LE)		2L	620913	T/C	6.96302e-06	6.47489e-33	9.95681e-94	0.463922	0.00783504	0	lectin-21Cb	FBgn0040106	synonymous_variant													0.102564	0.103774	0.181818	0.296296	0.913043	0.861111	0.614679	0.607362	0.583333	0.457831	0.73494	0.692308	0.816794	0.874126	0.967213	0.886179	0.77451	0.560345	0.555556	0.47482
		x	7	Interaction (LE)		2L	620952	T/A	0.00169233	3.18798e-22	1.98238e-109	0.65593	0.0319442	0	lectin-21Cb	FBgn0040106	synonymous_variant													0.115702	0.102804	0.166667	0.267857	0.888889	0.803738	0.63	0.688742	0.52459	0.392857	0.694118	0.705357	0.818898	0.856061	0.967213	0.896825	0.7	0.583333	0.522222	0.307087
		x	7	Interaction (LE)		2L	620958	A/T	0.00808473	4.88768e-22	1.64248e-102	0.725609	0.0327605	0	lectin-21Cb	FBgn0040106	synonymous_variant													0.128	0.11215	0.177083	0.292453	0.89899	0.75	0.62	0.679739	0.474138	0.361446	0.670732	0.709091	0.809524	0.852713	0.965812	0.89916	0.659574	0.590909	0.531915	0.283465
		x	7	Interaction (LE)		2L	621284	A/G	1.21344e-07	2.53337e-24	2.94251e-78	0.361202	0.0241248	0	lectin-21Cb	FBgn0040106	upstream_gene_variant	INTERGENIC	INTERGENIC	intergenic_region										0.118644	0.175439	0.169811	0.306452	0.864078	0.764228	0.594828	0.685714	0.525424	0.585106	0.663265	0.628866	0.707071	0.815385	0.982906	0.9	0.831776	0.483607	0.577586	0.454545
		x	7	Interaction (LE)		2L	622217	T/C	2.32517e-22	3.94231e-08	5.08957e-79	0.0505214	0.256789	0	INTERGENIC	INTERGENIC	intergenic_region													0.0776699	0.127451	0.315789	0.284314	0.708333	0.841121	0.881188	0.94382	0.783019	0.815789	0.625	0.637681	0.595041	0.84466	0.865169	0.894737	0.762376	0.617647	0.453333	0.227273
x			7	Interaction (LE)		2L	622317	C/T	2.75799e-95	1.12982e-53	1.01982e-45	0	0.000567537	0.0191692	INTERGENIC	INTERGENIC	intergenic_region													0.0940171	0.14433	0.313725	0.243902	0.692308	0.988889	0.968085	0.813725	0.87234	0.878378	0.931034	0.961905	0.851485	0.881356	0.929825	0.791209	0.910112	0.764151	0.961538	0.632479
x			7	Interaction (LE)		2L	622502	A/G	4.93396e-108	2.14619e-58	6.10341e-65	0	0.00035057	0.00212121	INTERGENIC	INTERGENIC	intergenic_region													0.114286	0.145631	0.302083	0.222222	1	1	0.976744	0.980198	0.976744	0.984375	0.917808	0.946809	0.78	0.990909	0.987654	0.98913	0.957447	0.857143	1	0.627451
x	x		7	Interaction (LE)		2L	626373	A/T	3.60695e-90	1.25105e-77	1.18317e-56	0	0	0.00666194	CG2839	FBgn0031273	missense_variant													0.153846	0.155738	0.321429	0.290909	0.952381	1	0.95122	0.969925	0.951456	0.949367	0.831169	0.783019	0.837838	0.991453	0.989011	0.978947	0.892857	0.977011	1	0.669492
		x	7	Interaction (LE)		2L	632409	C/T	5.99132e-39	1.92501e-11	4.9628e-103	0.00790934	0.152819	0	INTERGENIC	INTERGENIC	intergenic_region													0.178295	0.110169	0.125	0.133333	0.93617	0.93913	0.704762	0.74359	0.878049	0.821429	0.793814	0.692308	0.684211	0.866142	0.767857	0.815789	0.626263	0.574074	0.622951	0.521739
		x	7	Interaction (LE)		2L	632416	T/G	1.51982e-43	1.06324e-09	1.40126e-106	0.00536348	0.200009	0	INTERGENIC	INTERGENIC	intergenic_region													0.165354	0.12069	0.113821	0.130435	0.931373	0.934959	0.714286	0.717949	0.884615	0.802198	0.79	0.725664	0.646617	0.852713	0.77193	0.811966	0.590909	0.558559	0.619403	0.507042
		x	7	Interaction (LE)		2L	632437	A/C	6.04862e-37	9.33427e-08	8.06258e-100	0.00955774	0.272997	0	INTERGENIC	INTERGENIC	intergenic_region													0.166667	0.128713	0.132075	0.118812	0.942857	0.92381	0.72043	0.77193	0.890909	0.788889	0.786517	0.735294	0.612613	0.867188	0.794118	0.803571	0.57	0.552381	0.648	0.470085
		x	7	Interaction (LE)		2L	632438	G/A	1.6203e-35	1.46678e-07	2.98519e-94	0.0110286	0.281776	0	INTERGENIC	INTERGENIC	intergenic_region													0.159664	0.113402	0.149533	0.142857	0.941748	0.923077	0.701149	0.793103	0.882353	0.784091	0.766667	0.723404	0.608696	0.862903	0.762376	0.80531	0.578947	0.574257	0.634921	0.455357
		x	7	Interaction (LE)		2L	632484	C/T	5.04952e-24	0.000174407	1.04542e-100	0.0411191	0.472887	0	INTERGENIC	INTERGENIC	intergenic_region													0.0932203	0.136842	0.138614	0.127451	0.914894	0.831579	0.715909	0.746667	0.864078	0.842105	0.586207	0.674157	0.621359	0.86	0.739583	0.817308	0.573171	0.471698	0.484615	0.386792
x			7	Interaction (LE)		2L	639431	T/C	7.18697e-94	3.46414e-43	2.44596e-48	0	0.00250522	0.0147473	INTERGENIC	INTERGENIC	intergenic_region													0.12	0.181818	0.368421	0.311111	1	0.962963	0.982143	0.965517	0.989474	0.857143	0.943182	0.915663	0.845361	0.90099	0.933962	0.84466	0.928571	0.910112	1	0.643564
x			7	Interaction (LE)		2L	643751	C/T	4.97147e-98	5.006e-51	7.71549e-43	0	0.000845283	0.0241017	ds	FBgn0000497	missense_variant													0.217391	0.156522	0.26	0.296703	0.984127	0.867257	0.990099	0.902439	0.948718	0.933333	0.931373	0.908163	0.843478	0.928571	0.807692	0.913462	0.97	0.977528	1	0.54918
x			7	Interaction (LE)		2L	644684	A/C	1.73484e-85	6.05405e-24	1.41281e-40	0	0.0252977	0.0287156	ds	FBgn0000497	synonymous_variant													0.108527	0.111111	0.232323	0.174312	0.987342	0.831776	0.725275	0.793893	0.93578	0.771739	0.855769	0.765306	0.75	0.864407	0.490741	0.663158	0.659574	0.97	0.919192	0.565217
x			7	Interaction (LE)		2L	646305	G/C	1.51105e-99	1.27271e-67	3.05927e-48	0	0.000276817	0.0148348	ds	FBgn0000497	intron_variant													0.134021	0.166667	0.348837	0.323529	1	1	0.980583	0.934132	0.972477	0.939024	0.975309	0.956989	0.846847	1	1	0.910714	0.96	0.98913	1	0.613861
x			7	Interaction (LE)		2L	646689	T/C	3.63835e-102	1.18422e-53	1.95851e-44	0	0.000584906	0.0210398	ds	FBgn0000497	intron_variant													0.18018	0.146067	0.368932	0.269231	0.986667	0.895833	0.979381	0.927835	0.983871	0.936842	0.957143	0.908163	0.777778	0.980198	1	0.9	0.92381	0.966292	1	0.527473
x	x		7	Interaction (LE)		2L	646777	A/C	5.23246e-107	4.42695e-78	1.29537e-73	0	0	0.000996678	ds	FBgn0000497	intron_variant													0.109375	0.154639	0.245283	0.27551	1	0.95	0.983871	0.981132	0.969466	0.95122	0.938144	0.894231	0.878788	1	1	0.973214	0.926316	0.981481	1	0.52
x	x	x	7	Interaction (LE)		2L	655907	T/A	4.87946e-111	1.82182e-74	1.19699e-83	0	0	0	ds	FBgn0000497	intron_variant													0.177419	0.171717	0.271845	0.226087	1	1	1	0.976744	0.95082	0.946809	0.941748	0.961538	0.809524	1	1	0.985075	0.93578	0.973913	1	0.588235
x			7	Interaction (LE)		2L	660722	A/G	4.1745e-97	7.0191e-69	2.36658e-63	0	0.000315956	0.00286832	ds	FBgn0000497	intron_variant													0.119266	0.10989	0.246377	0.258333	1	0.959184	1	0.964912	0.972727	0.891304	0.961165	0.923913	0.778947	1	1	0.990099	0.971429	0.952941	1	0.622047
x			7	Interaction (LE)		2L	662719	C/A	7.60155e-104	5.79931e-09	1.87927e-40	0	0.224443	0.0288902	ds	FBgn0000497	intron_variant													0.0377358	0.137255	0.0833333	0.125	0.888889	0.9375	0.988636	0.647059	0.697674	0.776471	0.928571	0.755319	0.392523	0.610526	0.684211	0.51	0.811321	0.851064	0.738095	0.545455
x			7	Interaction (LE)		2L	662733	G/A	3.75439e-103	2.28855e-10	5.37795e-39	0	0.180479	0.0320458	ds	FBgn0000497	intron_variant													0.045045	0.134615	0.0860215	0.12766	0.885057	0.931034	0.98913	0.645455	0.705263	0.714286	0.916667	0.72449	0.372727	0.656863	0.650943	0.510204	0.834862	0.869565	0.74359	0.561224
x			7	Interaction (LE)		2L	663105	C/G	3.7085e-85	9.49118e-23	2.1872e-27	0	0.0297738	0.0841775	ds	FBgn0000497	intron_variant													0.0918367	0.108911	0.111111	0.178947	0.826087	0.961165	0.7625	0.638889	0.639175	0.697674	0.936709	0.777778	0.43662	0.701031	0.759615	0.465116	0.855556	0.855556	0.708333	0.544554
x			7	Interaction (LE)		2L	667507	G/T	5.13138e-100	2.46062e-58	2.87467e-51	0	0.00034823	0.0108861	ds	FBgn0000497	intron_variant													0.151515	0.1625	0.266667	0.283019	1	1	1	0.936842	0.978022	0.904762	0.948052	0.950617	0.758621	0.978723	1	0.989247	0.965909	0.990099	1	0.613208
x			7	Interaction (LE)		2L	668913	T/C	1.97619e-98	8.06472e-11	4.17203e-35	0	0.168229	0.0445269	ds	FBgn0000497	intron_variant													0.05	0.117021	0.273684	0.185185	0.88	0.894118	0.9	0.880952	0.891566	0.831325	0.828571	0.864198	0.833333	0.504348	0.567308	0.482759	0.777778	0.825581	0.96	0.426829
x			7	Interaction (LE)		2L	671815	C/G	9.65669e-100	3.38007e-59	1.27245e-63	0	0.000314564	0.00295302	ds	FBgn0000497	intron_variant													0.163043	0.125	0.240964	0.277778	1	1	0.98913	0.972727	0.965909	0.953704	0.934211	0.972973	0.827957	1	1	0.981818	0.930233	0.988889	0.9875	0.6
x			7	Interaction (LE)		2L	674005	A/T	3.38331e-85	4.56373e-11	1.95545e-46	0	0.161912	0.017979	ds	FBgn0000497	intron_variant													0.0733945	0.11215	0.142857	0.11215	0.797297	0.797619	0.82716	0.684211	0.887755	0.881579	0.802198	0.806452	0.744898	0.612903	0.515152	0.578313	0.516854	0.656566	0.88	0.67033
		x	7	Interaction (LE)		2L	677293	G/T	2.26498e-56	1.44428e-26	1.03251e-83	0.00208835	0.0178504	0	ds	FBgn0000497	intron_variant													0.0733945	0.0927835	0.13	0.285714	0.943182	0.923077	0.868132	0.877551	0.877551	0.791209	0.858491	0.829787	0.770642	0.815126	0.902913	0.910714	0.784314	0.865079	0.979798	0.440367
		x	7	Interaction (LE)		2L	677476	A/G	1.60808e-57	1.00882e-36	6.58491e-94	0.00191603	0.00505616	0	ds	FBgn0000497	intron_variant													0.0729167	0.12844	0.166667	0.271845	0.948718	0.918919	0.987952	0.885417	0.903614	0.817308	0.920792	0.931818	0.771739	0.990826	1	0.988506	0.949367	0.768421	0.895833	0.421053
x			7	Interaction (LE)		2L	677804	G/T	2.18971e-85	2.0285e-56	1.97543e-64	0	0.000484144	0.00217077	ds	FBgn0000497	intron_variant													0.11236	0.135417	0.1875	0.256637	1	1	1	0.85	0.961538	0.918367	0.873418	0.97561	0.784946	0.989796	1	0.990566	0.92233	0.970874	1	0.610526
		x	7	Interaction (LE)		2L	678649	T/G	1.39737e-14	6.47443e-33	6.1144e-99	0.140896	0.00783528	0	ds	FBgn0000497	intron_variant													0.11811	0.1	0.12	0.163636	0.71831	0.831933	0.473684	0.604938	0.418182	0.842697	0.786325	0.805556	0.783784	0.99115	0.970874	0.782258	0.809917	0.485149	0.76699	0.313559
x			7	Interaction (LE)		2L	678713	C/T	1.06839e-100	1.88564e-54	6.04048e-73	0	0.00052749	0.000943396	ds	FBgn0000497	intron_variant													0.173554	0.140187	0.141176	0.227642	1	0.97561	0.990741	0.855422	0.931034	0.878049	0.930693	0.981982	0.736364	0.990385	1	0.979798	0.945946	0.980198	1	0.618644
		x	7	Interaction (LE)		2L	680868	C/T	6.04509e-56	8.69619e-47	2.73394e-79	0.00219135	0.00153024	0	ds	FBgn0000497	intron_variant													0.0892857	0.168539	0.171717	0.232323	1	0.885417	1	0.822222	0.863014	0.882353	0.903226	0.984375	0.825688	0.928571	0.9375	0.96	0.936709	0.983051	0.898876	0.461538
		x	7	Interaction (LE)		2L	680869	A/G	8.55203e-59	1.53804e-45	2.00068e-78	0.00172296	0.00172819	0	ds	FBgn0000497	intron_variant													0.0884956	0.155556	0.17	0.226804	1	0.882979	1	0.818182	0.878378	0.879518	0.905263	0.983871	0.820755	0.918699	0.933333	0.968421	0.936709	0.984127	0.896552	0.454545
		x	7	Interaction (LE)		2L	681551	T/A	7.29636e-12	5.78337e-25	1.23814e-80	0.202544	0.0221442	0	ds	FBgn0000497	intron_variant													0.113208	0.139241	0.153846	0.263158	0.774648	0.729167	0.771084	0.635135	0.561224	0.806452	0.72619	0.780822	0.655172	0.95	1	0.989691	0.88172	0.614458	0.572816	0.365854
		x	7	Interaction (LE)		2L	681553	G/C	5.34112e-11	8.10431e-27	3.56358e-79	0.227208	0.0172838	0	ds	FBgn0000497	intron_variant													0.121495	0.0823529	0.125	0.25	0.776119	0.734694	0.683544	0.605634	0.553398	0.708333	0.698795	0.723684	0.670732	0.77451	0.911111	0.55102	0.810526	0.593023	0.567308	0.371901
		x	7	Interaction (LE)		2L	681615	T/A	6.69547e-21	3.27491e-46	8.83859e-85	0.0610215	0.00163575	0	ds	FBgn0000497	intron_variant													0.101449	0.0648148	0.132231	0.186992	0.677778	0.775862	0.490566	0.603448	0.465116	0.861702	0.709402	0.75	0.605263	0.952	1	0.895652	0.768519	0.576923	0.603175	0.470149
		x	7	Interaction (LE)		2L	681621	A/T	1.51973e-21	5.28255e-51	2.32449e-80	0.0560156	0.000843628	0	ds	FBgn0000497	intron_variant													0.12766	0.0740741	0.135593	0.176	0.673684	0.776786	0.504854	0.54717	0.426357	0.886364	0.701754	0.75	0.633028	0.952	1	0.886957	0.773585	0.563107	0.640625	0.469697
x		x	7	Interaction (LE)		2L	681683	A/G	1.67396e-109	1.47196e-69	1.21938e-91	0	0.000338696	0	ds	FBgn0000497	intron_variant													0.201342	0.12963	0.122642	0.226562	1	1	0.991228	0.9	0.976744	0.913043	0.922414	0.95935	0.787879	1	0.991935	0.971223	0.923077	0.971154	1	0.644068
		x	7	Interaction (LE)		2L	684879	C/A	5.89994e-15	2.05545e-47	2.29847e-96	0.134	0.0014344	0	ds	FBgn0000497	intron_variant													0.131148	0.0777778	0.0714286	0.15625	0.761364	0.816514	0.377193	0.555556	0.504673	0.823009	0.76087	0.75	0.745763	0.991803	0.967742	0.867257	0.666667	0.409524	0.811881	0.508475
		x	7	Interaction (LE)		2L	684891	T/A	3.2842e-60	1.7609e-53	4.18704e-89	0.00155283	0.000577496	0	ds	FBgn0000497	intron_variant													0.144144	0.0869565	0.137931	0.147541	0.910112	0.946903	0.596491	0.92	0.834951	0.926606	0.910891	0.886957	0.74359	0.992308	0.968992	0.889831	0.730769	0.770642	0.951923	0.57377
		x	18	Interaction		2L	685027	A/G	1.45453e-06	0.911069	1.24161e-86	0.42093	0.988553	0	ds	FBgn0000497	intron_variant													0.957265	0.948454	0.915094	0.898148	0.180851	0.347826	0.536364	0.732143	0.606838	0.333333	0.43617	0.504673	0.438017	0.428571	0.578431	0.23913	0.626263	0.913978	0.40708	0.820755
x			7	Interaction (LE)		2L	685650	C/T	3.82299e-104	8.02832e-74	6.37267e-64	0	0.000125471	0.00290055	ds	FBgn0000497	intron_variant													0.112245	0.106195	0.214953	0.165217	1	0.934783	1	0.898148	0.916667	0.823529	0.932584	0.979167	0.797872	1	1	0.990099	0.951807	0.94186	1	0.663265
x	x		7	Interaction (LE)		2L	685655	C/A	2.00129e-100	6.96639e-81	4.64306e-68	0	0	0.00159681	ds	FBgn0000497	intron_variant													0.126214	0.0934579	0.201923	0.169643	1	0.946237	1	0.901786	0.917526	0.852273	0.914894	0.977778	0.84375	1	1	1	0.965116	0.952381	1	0.650485
x	x		7	Interaction (LE)		2L	685658	C/T	2.32299e-99	1.3259e-78	1.77551e-72	0	0	0.000890208	ds	FBgn0000497	intron_variant													0.11215	0.111111	0.180952	0.2	1	0.956989	1	0.909091	0.916667	0.848837	0.913978	0.977778	0.851064	1	1	0.990291	0.962963	0.953488	1	0.647619
		x	7	Interaction (LE)		2L	686406	C/A	7.30586e-67	1.51293e-41	3.98039e-79	0.000750507	0.00302625	0	ds	FBgn0000497	intron_variant													0.135922	0.108911	0.217949	0.168675	1	0.929412	1	0.867347	0.925532	0.9375	0.847059	0.973684	0.787234	0.990099	1	0.935484	0.904762	0.952941	0.886076	0.571429
		x	7	Interaction (LE)		2L	701102	C/T	2.91875e-74	1.46689e-28	7.4108e-85	0.000379049	0.0136956	0	ds	FBgn0000497	intron_variant													0.118812	0.0961538	0.2	0.237288	0.945946	1	0.885417	0.950617	0.931818	0.901408	0.894231	0.892857	0.875	0.808511	0.884615	0.964286	0.811765	0.861702	1	0.370787
x			7	Interaction (LE)		2L	721012	T/A	2.07339e-116	0.335205	1.79147e-26	0	0.886286	0.0908701	INTERGENIC	INTERGENIC	intergenic_region													0.0991736	0.1	0.225806	0.198276	0.808989	0.653846	0.778846	0.871212	0.940678	0.864078	0.797753	0.8125	0.596639	0.416667	0.266667	0.444444	0.757895	0.711538	0.830189	0.38806
x			7	Interaction (LE)		2L	732783	A/T	4.85501e-86	5.34237e-57	1.0951e-67	0	0.000433784	0.00154143	INTERGENIC	INTERGENIC	intergenic_region													0.122449	0.198113	0.136842	0.26087	1	0.958333	1	0.911565	0.908163	0.896552	0.864583	0.950495	0.814433	0.982456	1	0.979798	0.965909	1	1	0.538462
x			7	Interaction (LE)		2L	739225	T/A	2.34904e-94	1.21609e-38	5.39584e-62	0	0.00415098	0.0031106	Eaat2	FBgn0026438	intron_variant													0.106383	0.107843	0.111111	0.0956522	0.898876	0.979592	0.979592	0.723077	0.592593	0.834951	0.907563	0.905983	0.556522	0.827068	0.786408	0.842593	0.915888	0.96875	0.605263	0.625954
		x	7	Interaction (LE)		2L	746112	A/C	0.40097	1.12034e-13	2.60919e-89	0.939437	0.108889	0	INTERGENIC	INTERGENIC	intergenic_region													0.921875	0.847826	0.926316	0.792793	0.378378	0.231481	0.632653	0.588889	0.606838	0.311688	0.305263	0.310345	0.210526	0.238532	0.0917431	0.247191	0.446809	0.415254	0.431034	0.761468
		x	7	Interaction (LE)		2L	746202	A/C	0.00182088	1.01782e-19	2.38896e-86	0.659011	0.0452088	0	INTERGENIC	INTERGENIC	intergenic_region													0.896825	0.912281	0.915094	0.823529	0.445652	0.3	0.582524	0.56	0.57265	0.361905	0.370787	0.3125	0.251908	0.243697	0.153846	0.243697	0.419048	0.270492	0.443478	0.867925
		x	7	Interaction (LE)		2L	746220	T/A	0.00125285	6.25555e-22	6.47003e-81	0.643444	0.0332516	0	INTERGENIC	INTERGENIC	intergenic_region													0.902256	0.904348	0.884615	0.815385	0.431579	0.318182	0.565657	0.5	0.590164	0.375	0.413043	0.317073	0.260274	0.243478	0.162393	0.239316	0.441176	0.289062	0.408696	0.826446
		x	7	Interaction (LE)		2L	746246	A/G	0.00605826	2.28557e-19	2.1935e-83	0.712213	0.0473442	0	INTERGENIC	INTERGENIC	intergenic_region													0.884298	0.925	0.883495	0.842105	0.468085	0.311321	0.513761	0.673077	0.619048	0.367816	0.389474	0.328	0.244094	0.258929	0.188034	0.231481	0.46729	0.401639	0.381356	0.864407
		x	7	Interaction (LE)		2L	746287	T/C	7.88502e-12	4.16995e-19	1.16923e-80	0.203503	0.0491254	0	INTERGENIC	INTERGENIC	intergenic_region													0.0990991	0.132075	0.131313	0.175	0.820896	0.84	0.666667	0.4	0.41573	0.760563	0.682353	0.742268	0.77193	0.7	0.848485	0.915094	0.621359	0.648936	0.72	0.26
		x	7	Interaction (LE)		2L	746755	A/G	7.45862e-54	6.03623e-22	1.07536e-82	0.00252679	0.0331823	0	INTERGENIC	INTERGENIC	intergenic_region													0.0873016	0.156522	0.156863	0.111111	0.957447	0.941176	0.887931	0.716667	0.747826	0.828571	0.773585	0.789474	0.721311	0.72093	0.842105	0.84466	0.755319	0.864583	0.777778	0.414062
x			7	Interaction (LE)		2L	751409	C/A	1.79374e-85	2.60007e-43	1.05846e-56	0	0.00246875	0.00663812	GABA-B-R3	FBgn0031275	intron_variant													0.133929	0.195652	0.134328	0.204545	1	0.990826	0.987805	0.902439	0.876289	0.855263	0.88764	0.96	0.722772	0.868852	0.935484	0.975309	0.879121	0.967742	0.906977	0.644444
		x	7	Interaction (LE)		2L	761871	A/G	9.30347e-33	3.82726e-07	1.28429e-85	0.0148771	0.301734	0	GABA-B-R3	FBgn0031275	3_prime_UTR_variant													0.0720721	0.106195	0.0869565	0.029703	0.944444	0.780952	0.766355	0.547826	0.579439	0.752809	0.764706	0.701149	0.59434	0.713115	0.715686	0.690722	0.495327	0.693878	0.666667	0.398148
	x		7	Interaction (LE)		2L	761993	T/A	6.60762e-70	7.95725e-80	2.76976e-31	0.000704403	0	0.0611009	GABA-B-R3	FBgn0031275	3_prime_UTR_variant													0.0693069	0.146341	0.225352	0.148936	0.969231	0.857143	0.968421	0.636364	0.727273	0.9	0.916667	0.918919	0.849462	0.958333	1	0.755814	0.955056	0.933333	0.907216	0.657534
x			12	Diet		2L	775112	A/G	5.28782e-87	1.3425e-23	2.54661e-16	0	0.0265119	0.222674	INTERGENIC	INTERGENIC	intergenic_region													0.0677966	0.0555556	0.198276	0.208333	0.597222	0.735849	0.689655	0.541176	0.681481	0.885057	0.702128	0.724138	0.619469	0.54955	0.362069	0.551724	0.617886	0.736842	0.895833	0.557895
x			7	Interaction (LE)		2L	779837	G/T	7.48597e-127	1.48832e-10	4.57947e-36	0	0.175302	0.0409157	CG13947	FBgn0031277	downstream_gene_variant	INTERGENIC	INTERGENIC	intergenic_region										0.12037	0.217822	0.223529	0.174757	0.987342	0.771654	0.989583	0.854545	0.968085	0.925	0.896907	0.956897	0.708661	0.627273	0.530612	0.626263	0.831325	0.802326	0.978495	0.517544
x			7	Interaction (LE)		2L	779930	A/G	3.6311e-91	1.55675e-33	1.70414e-29	0	0.00726948	0.0705158	INTERGENIC	INTERGENIC	intergenic_region													0.10101	0.151786	0.258065	0.192982	0.901408	0.982456	0.836538	0.652893	0.673684	0.866667	0.821782	0.897727	0.883929	0.707071	0.64	0.580357	0.846939	0.835052	0.956522	0.518868
x			7	Interaction (LE)		2L	780178	A/G	8.53541e-124	4.89449e-15	6.67167e-36	0	0.0885946	0.0413512	INTERGENIC	INTERGENIC	intergenic_region													0.135135	0.247312	0.202247	0.163043	0.970588	0.963855	1	0.878788	0.956522	0.945652	0.857143	0.928571	0.712766	0.678161	0.663043	0.642857	0.876543	0.93617	0.988506	0.47561
x			7	Interaction (LE)		2L	780220	T/C	1.21922e-98	3.84836e-07	2.4548e-58	0	0.301838	0.00498339	INTERGENIC	INTERGENIC	intergenic_region													0.109244	0.223301	0.206186	0.208791	0.974026	0.913043	1	0.889706	0.968085	0.894737	0.888889	0.917808	0.692308	0.727273	0.692308	0.675439	0.857143	0.792079	0.988095	0.397849
x			7	Interaction (LE)		2L	780276	C/T	1.62281e-152	4.37493e-27	3.32292e-41	0	0.0167076	0.0270796	INTERGENIC	INTERGENIC	intergenic_region													0.0661157	0.15534	0.238938	0.252336	0.987179	0.958763	1	0.863636	0.989247	0.962617	0.914634	1	0.742268	0.712766	0.736842	0.719298	0.938776	0.911765	1	0.6
x			7	Interaction (LE)		2L	780513	T/C	1.38447e-132	7.16155e-16	5.74282e-38	0	0.0782184	0.0347087	Gr21a	FBgn0041250	5_prime_UTR_variant													0.115789	0.142857	0.240506	0.242105	0.986301	0.972973	1	0.900662	0.978947	0.946809	0.877778	0.987013	0.72043	0.702128	0.615385	0.71134	0.819444	0.863158	1	0.554217
x			7	Interaction (LE)		2L	780606	G/A	1.97253e-116	4.91541e-12	5.92891e-14	0	0.139674	0.277627	Gr21a	FBgn0041250	5_prime_UTR_variant													0.122222	0.157143	0.223529	0.224719	0.898551	0.797753	0.670732	0.907285	0.915663	0.972973	0.851351	0.91358	0.659574	0.673469	0.443038	0.411765	0.8	0.808219	0.985294	0.614458
x			7	Interaction (LE)		2L	781938	A/G	1.69123e-104	1.3775e-08	7.69356e-28	0	0.238533	0.0807555	Gr21a	FBgn0041250	synonymous_variant													0.096	0.148515	0.16092	0.119565	0.819444	0.763889	1	0.616883	0.765957	0.819444	0.861538	0.935897	0.521739	0.516854	0.474359	0.619565	0.922078	0.483871	0.813084	0.4
x			7	Interaction (LE)		2L	782602	G/T	1.02457e-118	8.80187e-27	3.76478e-22	0	0.0173372	0.131296	Gr21a	FBgn0041250	synonymous_variant													0.136364	0.210526	0.269231	0.22619	1	0.958333	1	0.848739	0.957447	0.946667	0.91954	0.945205	0.784314	0.674699	0.773333	0.71875	0.956044	0.945652	1	0.679612
x			7	Interaction (LE)		2L	785338	A/T	1.05476e-97	1.88747e-16	3.89115e-33	0	0.0717839	0.0525577	CG3544	FBgn0031279	synonymous_variant													0.14433	0.207317	0.23913	0.247525	0.902778	0.977778	0.790698	0.857143	0.94382	0.918919	0.844444	0.949367	0.678161	0.775281	0.735294	0.698795	0.851852	0.647887	0.97561	0.52809
x			7	Interaction (LE)		2L	785854	C/G	2.22513e-109	3.92451e-23	1.11591e-44	0	0.028296	0.0206157	CG3544	FBgn0031279	synonymous_variant													0.113636	0.214286	0.316327	0.237113	1	0.979798	1	0.915385	0.964286	1	0.897436	1	0.902174	0.904255	0.72549	0.678571	0.921348	0.939024	1	0.574468
x			7	Interaction (LE)		2L	789630	G/C	3.80849e-101	4.73967e-12	8.88723e-31	0	0.13936	0.0633627	Pkg21D	FBgn0000442	intron_variant													0.0901639	0.0900901	0.148148	0.226804	0.690722	0.595745	0.981308	0.801802	0.954128	0.90625	0.670213	0.728155	0.591304	0.583333	0.418033	0.6	0.786517	0.525773	0.958763	0.554545
x			7	Interaction (LE)		2L	791712	A/T	1.25412e-145	7.98495e-51	5.65868e-50	0	0.000889152	0.0126493	INTERGENIC	INTERGENIC	intergenic_region													0.142857	0.167939	0.296296	0.22963	1	0.977612	1	0.929577	0.963636	0.93	0.937008	0.981481	0.871429	0.833333	0.736842	0.823529	0.887755	0.935185	1	0.67619
x			7	Interaction (LE)		2L	792942	C/T	1.83271e-103	9.81149e-15	5.30125e-49	0	0.0927462	0.0138363	INTERGENIC	INTERGENIC	intergenic_region													0.118812	0.21	0.178218	0.262136	0.846154	0.927928	1	0.824324	0.962963	0.935897	0.894737	0.934783	0.75	0.663265	0.772277	0.721649	0.898148	0.737374	0.759615	0.631068
x			7	Interaction (LE)		2L	793190	C/T	6.3835e-139	1.08608e-16	5.87932e-36	0	0.0693673	0.0412343	INTERGENIC	INTERGENIC	intergenic_region													0.0550459	0.12766	0.204819	0.227723	0.90411	0.854167	1	0.898734	0.981308	0.936508	0.863158	0.939759	0.670213	0.700935	0.420455	0.776596	0.926606	0.712766	0.954023	0.534091
x			7	Interaction (LE)		2L	793255	T/C	1.23345e-94	1.27512e-05	3.61376e-49	0	0.388842	0.0136691	INTERGENIC	INTERGENIC	intergenic_region													0.150943	0.128713	0.244681	0.243243	0.782051	0.932039	1	0.85034	0.944444	0.893333	0.920455	0.920455	0.558559	0.676471	0.632653	0.774194	0.861386	0.525424	0.988372	0.531915
x			7	Interaction (LE)		2L	795404	T/G	4.98044e-114	5.07043e-31	1.59723e-50	0	0.00991725	0.0118577	INTERGENIC	INTERGENIC	intergenic_region													0.0872483	0.0666667	0.0625	0.235294	0.878049	0.990566	0.75	0.884298	0.819672	0.883495	0.733333	0.741176	0.735294	0.71028	0.680328	0.620968	0.784091	0.946903	1	0.536
x			6	Diet		2L	795588	T/C	3.06699e-106	0.121054	2.03459e-58	0	0.804665	0.00505051	INTERGENIC	INTERGENIC	intergenic_region													0.0763359	0.0645161	0.12844	0.145161	0.88764	0.716667	0.969388	0.858586	0.897436	0.794643	0.68	0.795276	0.433333	0.478873	0.292683	0.555556	0.692308	0.401639	0.900901	0.37037
x		x	7	Interaction (LE)		2L	795999	C/T	3.01844e-109	1.12524e-06	7.21198e-78	0	0.325779	0	INTERGENIC	INTERGENIC	intergenic_region													0.0878378	0.106195	0.0569106	0.165217	0.746988	0.92437	1	0.853659	0.846715	0.851064	0.886792	0.897959	0.59854	0.613139	0.470588	0.717742	0.79	0.592233	0.971154	0.54955
x			7	Interaction (LE)		2L	797913	A/C	7.46402e-101	1.60635e-27	2.95375e-53	0	0.0158066	0.00926209	INTERGENIC	INTERGENIC	intergenic_region													0.172414	0.180723	0.128571	0.175824	0.988095	1	1	0.952941	0.945055	0.94186	0.931034	0.938272	0.797872	0.873684	0.808989	0.791209	0.961039	0.967391	1	0.643678
x			7	Interaction (LE)		2L	798303	G/A	4.28208e-102	1.97155e-38	5.54847e-39	0	0.00418569	0.0320863	INTERGENIC	INTERGENIC	intergenic_region													0.209302	0.129412	0.136364	0.0940171	0.844156	0.941176	1	0.905172	0.901235	0.835616	0.914634	0.9	0.793478	0.872093	0.743902	0.745283	0.884615	0.951807	1	0.723404
x			7	Interaction (LE)		2L	799147	A/G	9.0645e-109	1.14175e-41	2.94474e-42	0	0.00302784	0.0251216	INTERGENIC	INTERGENIC	intergenic_region													0.115942	0.108108	0.0927835	0.191489	0.696629	0.87069	0.781818	0.941667	0.803922	0.931818	0.838384	0.823529	0.640777	0.878261	0.595238	0.783333	0.957895	0.733333	0.948454	0.582609
x			7	Interaction (LE)		2L	799150	T/C	1.63378e-93	3.96627e-34	1.89282e-50	0	0.00681001	0.0118804	INTERGENIC	INTERGENIC	intergenic_region													0.109489	0.118182	0.0989011	0.201439	0.674157	0.858333	0.79646	0.942623	0.802083	0.912088	0.833333	0.821782	0.673267	0.869565	0.605042	0.808696	0.958763	0.672897	0.946809	0.522523
x			7	Interaction (LE)		2L	799154	G/T	3.28768e-101	6.30623e-42	3.24939e-42	0	0.00292913	0.0252513	INTERGENIC	INTERGENIC	intergenic_region													0.115942	0.141593	0.0957447	0.189781	0.691358	0.87931	0.8	0.938596	0.8	0.914634	0.826923	0.787879	0.649485	0.888889	0.6	0.803571	0.959596	0.731959	0.94382	0.546296
x			7	Interaction (LE)		2L	799936	G/A	2.07474e-120	2.79161e-55	1.2339e-46	0	0.00052356	0.0177003	CR45259	FBgn0266797	non_coding_exon_variant													0.127119	0.163043	0.237113	0.2	0.965517	1	0.986667	0.977778	0.942857	0.9375	0.923077	0.926316	0.78125	0.892473	0.810526	0.951807	0.9375	0.944444	1	0.550725
		x	7	Interaction (LE)		2L	801937	C/T	1.90208e-60	0.000146628	2.79571e-94	0.00154361	0.466648	0	INTERGENIC	INTERGENIC	intergenic_region													0.092437	0.134615	0.123711	0.234043	0.75	0.905983	1	0.931818	0.850575	0.868421	0.940594	0.829268	0.701754	0.754237	0.680412	0.847059	0.831579	0.493976	0.822222	0.447917
		x	7	Interaction (LE)		2L	802238	C/A	2.83606e-84	3.99795e-48	8.91397e-81	7.07214e-05	0.00129351	0	INTERGENIC	INTERGENIC	intergenic_region													0.110092	0.118812	0.0736842	0.161905	0.789474	0.93617	1	0.936	0.89	0.876404	0.920792	0.964706	0.834711	0.888	0.82243	0.970297	0.968085	0.752688	0.89	0.681818
x			7	Interaction (LE)		2L	802778	G/T	2.01223e-110	2.10882e-63	1.02047e-37	0	0.000272975	0.0356832	INTERGENIC	INTERGENIC	intergenic_region													0.227723	0.203883	0.311828	0.17	0.962025	1	1	0.909091	0.990385	0.958333	0.944444	0.93617	0.873874	0.941176	0.847619	0.990196	0.943182	0.977778	1	0.740741
x			7	Interaction (LE)		2L	802779	G/T	1.63207e-109	1.32771e-64	7.4764e-40	0	0.000256148	0.0301884	INTERGENIC	INTERGENIC	intergenic_region													0.22549	0.193878	0.3125	0.156863	0.9625	1	0.991228	0.908257	0.990291	0.971014	0.955056	0.924731	0.882883	0.940594	0.849057	0.990741	0.942529	0.979381	1	0.728972
x			7	Interaction (LE)		2L	808850	G/A	6.008e-96	7.34093e-05	1.54594e-60	0	0.442898	0.00384615	INTERGENIC	INTERGENIC	intergenic_region													0.0833333	0.17757	0.169811	0.161538	0.831579	0.87395	1	0.882353	0.845528	0.854545	0.736842	0.8125	0.622951	0.704762	0.516667	0.663636	0.784483	0.778689	0.916667	0.576923
	x		7	Interaction (LE)		2L	810138	C/G	9.00124e-50	1.05938e-78	1.69838e-50	0.00343114	0	0.0118297	INTERGENIC	INTERGENIC	intergenic_region													0.0569106	0.148515	0.115385	0.0869565	0.606742	0.492063	0.961538	0.833333	0.888889	0.506173	0.640777	0.745614	0.579832	0.912	0.976	0.82906	0.712963	0.959016	0.864407	0.643411
x			7	Interaction (LE)		2L	810327	A/G	3.49597e-87	6.03093e-05	1.41507e-66	0	0.436385	0.00142096	INTERGENIC	INTERGENIC	intergenic_region													0.0692308	0.158879	0.0630631	0.138211	0.755556	0.912281	1	0.545455	0.699187	0.84	0.823009	0.918182	0.589147	0.669811	0.5	0.626263	0.747664	0.414062	0.781818	0.496063
x		x	7	Interaction (LE)		2L	811062	T/C	2.45981e-103	9.57756e-72	9.84801e-79	0	0.000209424	0	Nnf1b	FBgn0051658	intron_variant													0.0707965	0.171717	0.193548	0.196262	1	0.92623	0.990099	0.96	0.981308	0.939759	0.916667	0.936842	0.853448	1	1	0.969388	0.925926	0.966102	0.872549	0.65
		x	7	Interaction (LE)		2L	813418	G/A	3.8172e-74	1.58068e-31	1.87127e-81	0.000376326	0.00933882	0	Saf6	FBgn0031281	3_prime_UTR_variant	Dbp21E2	FBgn0086130	downstream_gene_variant										0.132653	0.157407	0.129412	0.198113	0.971429	0.87234	1	0.935484	0.936842	0.85	0.83908	0.846774	0.756757	0.932692	0.966292	0.882353	0.935484	0.85	0.82243	0.585366
x			7	Interaction (LE)		2L	813807	A/G	2.79661e-103	6.21563e-68	1.13525e-62	0	0.000284698	0.00284653	Saf6	FBgn0031281	synonymous_variant													0.106195	0.0721649	0.16092	0.163934	0.88	0.903846	0.767677	0.961832	0.913978	0.939759	0.912088	0.933333	0.814286	0.980769	0.989691	0.866667	0.924731	0.978723	0.902174	0.478723
x		x	7	Interaction (LE)		2L	813836	C/T	1.27918e-119	2.6338e-67	3.4937e-80	0	0.000268276	0	Saf6	FBgn0031281	missense_variant													0.128205	0.101852	0.136842	0.248	1	0.936364	0.990566	0.965278	1	0.964706	0.927083	0.941176	0.840909	1	0.974138	0.912281	0.942857	0.980392	0.895833	0.535354
x			7	Interaction (LE)		2L	813966	A/G	2.58407e-95	2.64009e-58	5.81161e-58	0	0.000347021	0.00541833	Saf6	FBgn0031281	synonymous_variant													0.115702	0.147059	0.2375	0.216	0.926471	0.947368	0.809524	0.945946	0.843137	0.948718	0.910714	0.946903	0.784091	0.981308	0.989899	0.867925	0.911111	0.931624	0.865169	0.612245
x			7	Interaction (LE)		2L	814505	G/C	6.34743e-87	8.44563e-68	2.73716e-50	0	0.000281294	0.0119661	Saf6	FBgn0031281	synonymous_variant													0.108527	0.191011	0.277108	0.209302	0.902174	0.881356	0.75	0.938776	0.861702	0.916667	0.909091	0.925926	0.823529	1	1	0.827586	0.905882	0.954955	0.90411	0.584906
x			7	Interaction (LE)		2L	814559	C/T	1.36207e-94	6.56734e-53	2.09803e-66	0	0.000585106	0.00138408	Saf6	FBgn0031281	synonymous_variant													0.16129	0.168421	0.297619	0.272727	0.987805	0.885965	0.981651	0.954839	0.979798	0.933333	0.878788	0.960784	0.814159	1	0.990476	0.924528	0.934579	0.981481	0.905263	0.581967
x			7	Interaction (LE)		2L	815683	A/G	1.06284e-102	1.77992e-61	9.37243e-46	0	0.000348702	0.0191062	Saf6	FBgn0031281	missense_variant													0.122807	0.207317	0.235849	0.218391	1	0.875	1	0.981308	0.947368	0.974684	0.938776	0.953488	0.780952	0.990566	0.980583	0.895349	0.94382	1	0.954023	0.640449
x	x		7	Interaction (LE)		2L	815977	G/A	2.91698e-93	6.37169e-76	8.23998e-64	0	0	0.00286104	Saf6	FBgn0031281	upstream_gene_variant	Pex12	FBgn0031282	upstream_gene_variant	INTERGENIC	INTERGENIC	intergenic_region							0.122807	0.111111	0.168421	0.161616	0.934783	0.921739	0.793814	0.918605	0.899083	0.956522	0.904762	0.946237	0.822917	1	0.991379	0.834586	0.896226	0.958763	0.865385	0.644628
x		x	7	Interaction (LE)		2L	815993	A/T	6.52883e-109	9.36212e-70	9.32715e-82	0	0.000346021	0	Pex12	FBgn0031282	5_prime_UTR_variant	Saf6	FBgn0031281	upstream_gene_variant										0.116071	0.156522	0.2	0.161616	1	0.932773	1	0.928571	0.989899	0.947917	0.921053	0.961538	0.845455	1	0.991597	0.880597	0.938053	0.951923	0.890909	0.616667
x			7	Interaction (LE)		2L	816000	G/A	3.78928e-98	1.66716e-72	1.86201e-63	0	0.000226757	0.00289855	Pex12	FBgn0031282	5_prime_UTR_variant	Saf6	FBgn0031281	upstream_gene_variant										0.12069	0.12037	0.209091	0.166667	0.93617	0.926829	0.804348	0.888889	0.933333	0.938776	0.906542	0.941748	0.84	1	0.991453	0.806202	0.88785	0.949495	0.887755	0.608333
x			7	Interaction (LE)		2L	816149	T/G	5.24123e-86	2.65149e-62	1.45221e-45	0	0.000374532	0.0192602	Pex12	FBgn0031282	missense_variant	Saf6	FBgn0031281	upstream_gene_variant										0.135922	0.212389	0.208791	0.265957	0.929412	0.969388	0.763158	0.963303	0.894231	0.936842	0.914894	0.932584	0.838095	1	0.990099	0.796296	0.926829	0.960396	0.929293	0.594059
x			7	Interaction (LE)		2L	816211	A/G	5.32661e-108	1.10014e-62	3.82202e-52	0	0.000386764	0.0102116	Pex12	FBgn0031282	synonymous_variant													0.113402	0.174603	0.125	0.181818	0.945652	0.957447	0.817308	0.940678	0.904762	0.977011	0.923913	0.954545	0.7875	1	0.98913	0.81982	0.896104	0.911765	0.977273	0.612245
x			7	Interaction (LE)		2L	816361	T/A	4.54131e-97	1.51724e-49	5.57003e-74	0	0.000996545	0.00103093	Pex12	FBgn0031282	synonymous_variant													0.126126	0.195402	0.192771	0.175824	1	0.913462	1	0.957447	0.978022	0.940594	0.932584	0.987179	0.818182	1	0.990196	0.90566	0.931373	0.936842	0.886598	0.55914
	x		7	Interaction (LE)		2L	822347	A/T	1.64326e-76	4.98604e-75	1.43263e-08	0.000407166	0	0.467003	CG3662	FBgn0031285	5_prime_UTR_variant	CG3662	FBgn0031285	intron_variant										0.150442	0.125	0.209524	0.0964912	0.408163	0.548077	0.771186	0.653061	0.848	0.567568	0.621622	0.678261	0.479167	0.75	0.801887	0.490196	0.725275	0.888889	0.992	0.598361
	x		7	Interaction (LE)		2L	822348	C/T	1.30575e-75	1.16802e-77	1.83287e-08	0.000380662	0	0.471956	CG3662	FBgn0031285	5_prime_UTR_variant	CG3662	FBgn0031285	intron_variant										0.13913	0.123894	0.211538	0.104348	0.402062	0.557692	0.762712	0.65625	0.828125	0.563636	0.613208	0.672566	0.490196	0.757576	0.796296	0.485714	0.725275	0.890909	0.992	0.603306
	x		7	Interaction (LE)		2L	822435	G/C	1.93866e-66	7.53644e-86	4.47667e-28	0.000868364	0	0.0791076	CG3662	FBgn0031285	5_prime_UTR_variant	CG3662	FBgn0031285	intron_variant										0.0967742	0.136752	0.129032	0.0972222	0.473118	0.503817	0.946154	0.630435	0.716667	0.54717	0.576577	0.783505	0.571429	0.807018	0.905109	0.609091	0.737374	0.960396	0.796296	0.616
	x		7	Interaction (LE)		2L	827369	T/A	3.74843e-82	6.97472e-97	2.35869e-39	0.000245399	0	0.0310572	dock	FBgn0010583	intron_variant													0.0782609	0.157895	0.25	0.245283	0.883117	1	0.795918	0.854545	0.73913	0.924731	0.86	0.95122	0.795918	1	0.984	0.901786	0.922078	0.94	1	0.681818
x	x		7	Interaction (LE)		2L	827966	C/T	1.25805e-93	1.63963e-81	1.19284e-62	0	0	0.00282903	dock	FBgn0010583	intron_variant													0.0650407	0.122449	0.210526	0.22449	0.772152	0.798246	0.990099	0.85034	0.981308	0.95098	0.810526	0.87619	0.823529	0.961832	1	0.877193	0.855932	0.92126	0.923077	0.581818
x			7	Interaction (LE)		2L	828339	C/G	1.24955e-89	1.68634e-11	2.60204e-51	0	0.151526	0.0109037	dock	FBgn0010583	intron_variant													0.0852713	0.0598291	0.0666667	0.166667	0.673913	0.649635	0.771739	0.727273	0.700935	0.943182	0.734694	0.849462	0.495726	0.721088	0.608247	0.429825	0.806452	0.41129	0.718447	0.483333
		x	7	Interaction (LE)		2L	828442	G/A	6.66044e-47	7.12944e-26	2.70332e-85	0.004096	0.0196234	0	dock	FBgn0010583	intron_variant													0.182692	0.197917	0.226415	0.190476	0.909091	0.842105	1	0.780822	0.90991	0.909091	0.722892	0.855769	0.813725	0.935185	0.918033	0.941176	0.883929	0.712963	0.74	0.522936
x			7	Interaction (LE)		2L	828675	C/G	6.83193e-92	8.19185e-10	7.76562e-21	0	0.196555	0.147375	dock	FBgn0010583	intron_variant													0.980952	0.991736	0.973214	0.973451	0.716049	0.655462	0.329787	0.409396	0.268519	0.52381	0.714286	0.543689	0.776699	0.618644	0.844037	0.814159	0.585859	0.742424	0.21519	0.555556
x			7	Interaction (LE)		2L	829405	C/T	2.05901e-89	5.59014e-09	1.15394e-46	0	0.223895	0.0175661	dock	FBgn0010583	5_prime_UTR_variant	dock	FBgn0010583	intron_variant										0.154762	0.139785	0.170213	0.197917	0.915493	0.92	0.987013	0.840278	0.884615	0.954545	0.924051	0.919355	0.567308	0.731183	0.645161	0.783784	0.873239	0.671053	0.959459	0.6
x			7	Interaction (LE)		2L	831669	C/A	3.86963e-94	0.00251502	5.37269e-26	0	0.581607	0.0944472	dock	FBgn0010583	intron_variant													0.0695652	0.0756303	0.172727	0.163462	0.603448	0.633663	0.769231	0.773256	0.806122	0.884615	0.642857	0.658537	0.490385	0.5	0.285714	0.444444	0.623656	0.480392	0.784314	0.454545
x			7	Interaction (LE)		2L	832106	C/T	2.70229e-96	0.00014596	1.43967e-41	0	0.466477	0.0264116	dock	FBgn0010583	3_prime_UTR_variant													0.100719	0.0887097	0.157025	0.158273	0.71875	0.709091	0.97	0.685714	0.660714	0.866071	0.752381	0.842105	0.540541	0.531034	0.351351	0.563025	0.712871	0.5	0.823009	0.476562
x			7	Interaction (LE)		2L	834902	G/C	1.19207e-111	1.31785e-07	3.83182e-33	0	0.279594	0.0525286	drongo	FBgn0020304	3_prime_UTR_variant	drongo	FBgn0020304	intron_variant										0.103448	0.121495	0.136752	0.193548	0.878049	0.786408	0.973913	0.725664	0.87037	0.851852	0.783019	0.693878	0.5	0.560345	0.346457	0.727273	0.755814	0.811881	0.825688	0.598214
x			7	Interaction (LE)		2L	835915	G/A	1.0155e-138	2.68038e-07	7.29025e-30	0	0.294247	0.0684411	drongo	FBgn0020304	synonymous_variant	drongo	FBgn0020304	intron_variant										0.0990991	0.112245	0.261261	0.215517	0.807229	0.98	0.989474	0.872093	0.861702	0.962963	0.818182	0.886364	0.548077	0.576577	0.40404	0.673077	0.747368	0.854167	0.944444	0.62766
x			7	Interaction (LE)		2L	835949	T/C	8.80343e-137	1.39583e-06	4.23858e-41	0	0.33087	0.0273222	drongo	FBgn0020304	missense_variant	drongo	FBgn0020304	intron_variant										0.075	0.0792079	0.241071	0.198347	0.807229	0.99	0.989474	0.855422	0.878788	0.957746	0.818182	0.910112	0.590476	0.529915	0.485149	0.65625	0.758242	0.864583	0.927083	0.594828
x			7	Interaction (LE)		2L	837060	C/A	7.49581e-102	1.30813e-13	6.28453e-59	0	0.110068	0.0047619	drongo	FBgn0020304	synonymous_variant													0.0679612	0.0816327	0.175824	0.183673	0.987013	0.79	0.942529	0.876543	0.947917	0.915254	0.86747	0.961538	0.666667	0.813725	0.423913	0.873684	0.755814	0.702381	0.972222	0.546512
x			7	Interaction (LE)		2L	838163	G/A	5.90987e-102	5.10016e-20	2.04851e-50	0	0.0433181	0.0120298	drongo	FBgn0020304	intron_variant													0.0983607	0.0789474	0.188525	0.189655	0.734694	0.792	0.981818	0.894118	0.864583	0.886792	0.775	0.776596	0.611111	0.74359	0.471698	0.914894	0.864583	0.798077	0.842593	0.52381
x			7	Interaction (LE)		2L	838169	G/A	1.84975e-100	2.22513e-19	1.35306e-52	0	0.047273	0.00957396	drongo	FBgn0020304	intron_variant													0.097561	0.0782609	0.169355	0.191304	0.705263	0.792	0.990566	0.887574	0.867347	0.897196	0.778689	0.762887	0.585366	0.773913	0.490909	0.896907	0.85567	0.767241	0.854545	0.52
x			7	Interaction (LE)		2L	838174	A/G	1.01937e-85	1.83986e-13	2.05483e-51	0	0.112603	0.0108247	drongo	FBgn0020304	intron_variant													0.102564	0.0782609	0.154472	0.198198	0.707071	0.819672	0.991379	0.804734	0.864583	0.862745	0.701754	0.702128	0.581197	0.761468	0.45045	0.855556	0.842105	0.760684	0.833333	0.470588
x			7	Interaction (LE)		2L	838179	T/C	7.37588e-88	8.3788e-15	6.50177e-55	0	0.0917723	0.00793083	drongo	FBgn0020304	intron_variant													0.0983607	0.0833333	0.148438	0.18018	0.708738	0.820312	0.991525	0.804734	0.875	0.858586	0.705357	0.694737	0.57377	0.780702	0.425926	0.858586	0.849462	0.754098	0.826923	0.479339
x			7	Interaction (LE)		2L	838191	C/T	2.81e-107	1.31765e-17	7.08797e-56	0	0.0608618	0.0074147	drongo	FBgn0020304	intron_variant													0.09375	0.088	0.146154	0.196721	0.673267	0.830508	0.991379	0.89697	0.883721	0.870968	0.775701	0.76	0.578947	0.785714	0.428571	0.85567	0.848837	0.713043	0.848214	0.538462
		x	7	Interaction (LE)		2L	840451	T/C	9.54314e-82	1.37392e-24	5.88345e-94	0.000238663	0.0232451	0	drongo	FBgn0020304	intron_variant													0.125	0.105263	0.292035	0.18705	0.925234	0.922535	1	0.832168	0.931034	0.956897	0.79661	0.842593	0.762712	0.881944	0.617886	0.992806	0.814815	0.778689	0.769231	0.475728
x		x	7	Interaction (LE)		2L	841141	C/T	1.5178e-93	1.7351e-17	4.78149e-98	0	0.0618689	0	drongo	FBgn0020304	intron_variant													0.115942	0.117647	0.147826	0.253623	0.96	0.927419	1	0.931034	0.938144	0.94382	0.910112	0.919643	0.672897	0.853659	0.671533	0.974576	0.808081	0.709302	0.9	0.628319
x		x	7	Interaction (LE)		2L	842581	C/A	4.63603e-88	9.94448e-24	2.71787e-78	0	0.0260224	0	drongo	FBgn0020304	intron_variant													0.0816327	0.13913	0.175439	0.235294	0.869159	0.991453	0.811321	1	0.89916	0.988095	0.866071	0.927835	0.733945	0.882353	0.692982	0.866197	0.801653	0.635593	0.973214	0.621212
x			7	Interaction (LE)		2L	842586	C/G	1.72472e-85	3.58888e-22	8.43341e-75	0	0.0321897	0.0010989	drongo	FBgn0020304	intron_variant													0.102041	0.163462	0.181818	0.22807	0.864865	0.992126	0.817308	1	0.884956	0.987179	0.880734	0.92	0.75	0.87931	0.699029	0.840909	0.714286	0.642857	0.966102	0.622951
x		x	7	Interaction (LE)		2L	842606	C/G	1.92333e-87	1.51171e-15	2.35033e-86	0	0.0821438	0	drongo	FBgn0020304	splice_region_variant&intron_variant	drongo	FBgn0020304	intron_variant										0.0847458	0.137931	0.156522	0.168142	0.839623	1	0.773913	0.978022	0.858491	0.972603	0.833333	0.912088	0.734694	0.859504	0.598214	0.801471	0.719626	0.512	0.955357	0.570312
		x	7	Interaction (LE)		2L	846438	G/A	4.05813e-61	7.50775e-13	9.71824e-97	0.00140503	0.123527	0	drongo	FBgn0020304	intron_variant													0.1	0.165049	0.167939	0.211382	0.946667	0.959677	0.646018	0.917431	0.882353	0.92233	0.882353	0.790909	0.763636	0.789474	0.656934	0.959016	0.657658	0.680328	0.803922	0.372881
x	x		7	Interaction (LE)		2L	849361	T/C	5.04616e-130	1.37968e-84	1.51773e-63	0	0	0.00292553	drongo	FBgn0020304	intron_variant													0.109091	0.159292	0.195652	0.180328	1	1	1	0.953488	0.958763	0.925926	0.847826	0.98913	0.848101	0.99115	0.990099	0.96	0.956989	0.895238	1	0.707071
x	x		7	Interaction (LE)		2L	849487	C/T	4.35267e-96	5.78919e-77	8.12499e-51	0	0	0.0114621	drongo	FBgn0020304	intron_variant													0.154545	0.189474	0.208333	0.281818	0.934579	1	0.822581	0.932331	0.965812	0.925532	0.89899	0.970874	0.879032	0.96	0.98374	0.913793	0.916667	0.908046	1	0.666667
x			7	Interaction (LE)		2L	849612	T/C	1.54595e-123	6.32483e-18	6.87586e-58	0	0.0581798	0.00547619	drongo	FBgn0020304	intron_variant													0.149533	0.12844	0.165138	0.318182	0.965909	0.863636	0.934579	0.91791	0.881356	0.92233	0.878505	0.88785	0.607843	0.777778	0.57554	0.872881	0.929825	0.570175	0.792793	0.601504
x	x	x	7	Interaction (LE)		2L	849691	C/T	1.56547e-137	1.7535e-98	1.18057e-82	0	0	0	drongo	FBgn0020304	intron_variant													0.12782	0.172727	0.169492	0.210884	1	1	1	0.95614	0.966387	0.903846	0.913043	0.964602	0.88785	0.952	0.985401	0.984496	0.936937	0.859649	1	0.6875
x			7	Interaction (LE)		2L	849922	G/A	2.12157e-97	3.12471e-29	1.01707e-48	0	0.0126159	0.0143284	drongo	FBgn0020304	synonymous_variant													0.0862069	0.0879121	0.195652	0.238938	0.871429	0.838384	0.706522	0.96748	0.858974	0.9	0.909091	0.935484	0.707071	0.926316	0.698113	0.737374	0.905405	0.759615	0.873418	0.495575
x	x		7	Interaction (LE)		2L	850512	C/T	3.53519e-91	3.83999e-89	2.28798e-57	0	0	0.00575322	drongo	FBgn0020304	5_prime_UTR_variant	CR44060	FBgn0264869	upstream_gene_variant										0.0916667	0.150538	0.191304	0.159292	0.917526	0.899083	1	0.824818	0.851064	0.884615	0.827586	0.854167	0.803738	0.982759	0.963303	0.919355	0.91	0.914729	1	0.637097
x			7	Interaction (LE)		2L	851138	C/T	9.57697e-88	1.70176e-19	1.31675e-61	0	0.0466056	0.00320442	drongo	FBgn0020304	upstream_gene_variant	CG4291	FBgn0031287	downstream_gene_variant	CR44060	FBgn0264869	non_coding_exon_variant							0.0630631	0.0679612	0.183673	0.201681	0.837838	0.84	0.803571	0.945946	0.838384	0.9	0.9	0.903226	0.589286	0.873874	0.622807	0.84	0.764045	0.771429	1	0.495495
x			7	Interaction (LE)		2L	851858	C/A	1.62683e-110	2.40717e-58	6.0155e-64	0	0.000348736	0.00263523	CG4291	FBgn0031287	synonymous_variant													0.0493827	0.113924	0.193182	0.195652	0.983871	0.990991	1	0.960938	0.956044	0.942029	0.94186	0.956989	0.775	0.975904	1	0.974359	0.906667	0.849462	1	0.670732
x			7	Interaction (LE)		2L	852095	T/G	7.79754e-103	8.00574e-55	7.34381e-27	0	0.000523999	0.0881347	CG4291	FBgn0031287	synonymous_variant													0.104651	0.119048	0.208333	0.192308	0.931034	0.788732	0.738095	0.928105	0.86747	0.90411	0.926829	0.952941	0.758621	0.986486	0.78481	0.804878	0.948718	0.841463	1	0.641975
x			7	Interaction (LE)		2L	852098	T/C	1.09806e-99	5.35988e-56	5.70591e-28	0	0.000465983	0.0797488	CG4291	FBgn0031287	synonymous_variant													0.102273	0.116279	0.204082	0.198113	0.928571	0.782609	0.7	0.928105	0.847059	0.893333	0.918605	0.948718	0.755814	0.962963	0.7875	0.804878	0.936709	0.84	0.985915	0.621951
x			7	Interaction (LE)		2L	852126	T/C	4.76465e-114	1.70448e-71	8.68954e-59	0	0.00020429	0.00479094	CG4291	FBgn0031287	missense_variant													0.141176	0.103448	0.185567	0.183673	0.984848	1	1	0.986486	0.921348	0.909091	0.926829	1	0.82716	1	0.988235	0.988636	0.916667	0.947368	1	0.675
		x	7	Interaction (LE)		2L	856923	C/T	7.43675e-44	5.63569e-33	5.12212e-82	0.00521789	0.00778232	0	INTERGENIC	INTERGENIC	intergenic_region													0.064	0.135135	0.0792079	0.141732	0.92	0.870968	0.77	0.841727	0.881579	0.459459	0.63	0.495146	0.849462	0.726496	0.886957	0.76087	0.88172	0.650485	0.710843	0.518868
x		x	7	Interaction (LE)		2L	857359	G/C	2.63582e-91	6.55595e-62	4.3665e-91	0	0.000362757	0	CR45345	FBgn0266884	upstream_gene_variant	INTERGENIC	INTERGENIC	intergenic_region										0.127451	0.155556	0.19	0.221053	0.984127	1	1	0.971429	0.955224	0.916667	0.892857	0.987805	0.867347	0.990099	1	0.989899	0.967391	0.776316	0.921875	0.56044
x	x	x	7	Interaction (LE)		2L	860605	A/C	1.98919e-138	1.90829e-92	1.09834e-80	0	0	0	CG13950	FBgn0031289	intron_variant													0.156028	0.163934	0.131313	0.201389	1	1	1	0.975806	0.964286	0.916667	0.9375	0.942308	0.809917	0.979452	0.991597	0.958678	0.976744	0.953271	1	0.628571
x	x		7	Interaction (LE)		2L	861334	C/G	2.21007e-98	1.29333e-83	3.92047e-53	0	0	0.00935143	CG13950	FBgn0031289	synonymous_variant													0.107527	0.182796	0.131313	0.168317	1	1	1	0.903226	0.818182	0.818182	0.883117	0.934211	0.820513	0.99	0.975309	0.987654	0.972222	0.938462	1	0.685185
x	x		7	Interaction (LE)		2L	867021	G/A	2.46238e-134	8.63472e-79	3.46205e-58	0	0	0.00517241	aru	FBgn0029095	intron_variant													0.175439	0.171171	0.1875	0.259259	0.988095	1	1	0.956522	1	0.963855	0.885714	0.976471	0.803571	0.981481	0.968254	0.979381	0.9625	0.987654	1	0.616822
		x	7	Interaction (LE)		2L	871923	C/T	1.12822e-19	2.76061e-40	3.30848e-81	0.071748	0.00351237	0	PNUTS	FBgn0053526	synonymous_variant													0.0973451	0.0860215	0.204082	0.234694	0.826667	0.840909	0.791667	0.584906	0.694118	0.915789	0.662338	0.718447	0.843137	0.968254	0.912621	0.915789	0.648649	0.758621	0.872549	0.41
		x	7	Interaction (LE)		2L	880432	C/A	3.29297e-34	5.296e-14	3.14661e-100	0.0126994	0.103594	0	CG15824	FBgn0031292	synonymous_variant													0.114286	0.16092	0.0666667	0.131313	0.716216	0.89	0.695652	0.83815	0.787234	0.861111	0.865672	0.75	0.83	0.779661	0.745098	0.933333	0.574468	0.548077	0.746988	0.372549
		x	7	Interaction (LE)		2L	880723	A/C	1.96198e-20	5.68763e-40	1.64246e-81	0.064858	0.00368001	0	CG15824	FBgn0031292	synonymous_variant													0.0695652	0.0582524	0.159292	0.163265	0.78481	0.745098	0.540816	0.596899	0.479167	0.910256	0.787234	0.848837	0.794643	0.952	0.853846	0.759259	0.681319	0.788991	0.85567	0.460317
		x	7	Interaction (LE)		2L	880735	A/G	6.59053e-21	1.03257e-30	4.0302e-80	0.060969	0.0103482	0	CG15824	FBgn0031292	synonymous_variant													0.0803571	0.10101	0.182609	0.164948	0.888889	0.744444	0.72549	0.583333	0.473118	0.87013	0.817073	0.821429	0.803571	0.907692	0.884298	0.742268	0.72043	0.805825	0.860215	0.45
x			7	Interaction (LE)		2L	880828	T/A	2.26662e-128	5.15826e-22	1.6333e-36	0	0.0328662	0.0395459	CG15824	FBgn0031292	synonymous_variant													0.0932203	0.1	0.1125	0.163462	0.987179	0.84466	0.969072	0.890909	0.834862	0.898734	0.847826	0.853933	0.666667	0.614679	0.574257	0.651786	0.869048	0.894737	1	0.586957
x			7	Interaction (LE)		2L	880897	C/T	4.23916e-130	2.07132e-16	8.32418e-54	0	0.0722473	0.00873786	CG15824	FBgn0031292	synonymous_variant													0.10687	0.0576923	0.0808081	0.169355	0.953488	0.766667	0.982143	0.86	0.864078	0.910448	0.896226	0.86	0.632	0.694215	0.511628	0.653846	0.815217	0.736364	0.923913	0.583333
		x	7	Interaction (LE)		2L	881855	C/T	2.89435e-34	0.322865	2.18772e-79	0.0126479	0.883074	0	CG15824	FBgn0031292	synonymous_variant													0.0357143	0.0804598	0.104651	0.0581395	0.934783	0.858491	0.818182	0.653595	0.733945	0.453125	0.646154	0.627907	0.634409	0.563218	0.639535	0.685393	0.578947	0.511364	0.616279	0.363636
x	x		7	Interaction (LE)		2L	890446	C/A	6.61293e-126	2.97237e-84	2.38197e-74	0	0	0.00107143	INTERGENIC	INTERGENIC	intergenic_region													0.118644	0.181818	0.226891	0.217391	0.964286	1	1	1	0.970588	0.910112	0.945312	0.980583	0.807339	0.986014	0.989247	0.978102	0.92	0.954545	1	0.60177
x			7	Interaction (LE)		2L	898631	T/A	5.85046e-121	4.92422e-67	7.96987e-26	0	0.000260078	0.0957622	Lsp1beta	FBgn0002563	5_prime_UTR_variant	Lsp1beta	FBgn0002563	upstream_gene_variant										0.0957447	0.0786517	0.198113	0.0961538	0.913793	0.633333	0.985294	0.934959	0.914894	0.925926	0.803279	0.931507	0.56962	0.925234	0.75	0.858696	0.934426	0.977528	1	0.604651
x			7	Interaction (LE)		2L	898869	G/A	1.37243e-102	4.66149e-34	4.34752e-43	0	0.00686642	0.0238086	Lsp1beta	FBgn0002563	synonymous_variant													0.0892857	0.0736842	0.097561	0.14	0.68	0.672727	0.463415	0.942308	0.818182	0.972222	0.854545	0.871429	0.564103	0.860465	0.83871	0.565789	0.594937	0.64557	0.848101	0.560976
x			7	Interaction (LE)		2L	898967	G/A	1.69641e-103	1.64591e-29	1.61299e-25	0	0.0121494	0.0983741	Lsp1beta	FBgn0002563	intron_variant													0.0576923	0.0825688	0.152941	0.197917	0.428571	0.425926	0.94186	0.847826	0.892157	0.953125	0.685714	0.876923	0.376812	0.75	0.57732	0.894737	0.860759	0.955056	0.551724	0.547619
x			7	Interaction (LE)		2L	899005	T/A	3.64669e-103	1.93245e-37	1.16098e-20	0	0.00461249	0.149659	Lsp1beta	FBgn0002563	splice_region_variant&intron_variant													0.0540541	0.0925926	0.172043	0.172414	0.423077	0.418182	0.923077	0.857143	0.883721	0.931818	0.694915	0.909091	0.346154	0.855263	0.577778	0.897436	0.846154	0.9625	0.734177	0.585366
x	x		7	Interaction (LE)		2L	901767	G/T	5.95585e-113	8.31918e-92	5.36317e-66	0	0	0.00133333	snRNA:U1:21D	FBgn0003916	upstream_gene_variant	INTERGENIC	INTERGENIC	intergenic_region										0.156028	0.211765	0.231481	0.209677	0.934783	0.959596	0.990991	0.967742	0.955882	0.946903	0.881188	0.973451	0.869565	0.992857	0.992481	0.972727	0.926606	0.972477	1	0.643411
x			7	Interaction (LE)		2L	902001	G/A	2.70671e-103	1.05901e-35	1.55387e-44	0	0.00563431	0.0208764	INTERGENIC	INTERGENIC	intergenic_region													0.149606	0.166667	0.274336	0.181034	0.873786	0.785714	0.981982	0.92	0.898148	0.973451	0.861386	0.89899	0.64486	0.8125	0.786765	0.873874	0.92233	0.854369	0.904255	0.573643
x			7	Interaction (LE)		2L	902002	C/G	7.51448e-100	5.51826e-36	1.75347e-48	0	0.00548504	0.014443	INTERGENIC	INTERGENIC	intergenic_region													0.155738	0.164835	0.254545	0.192982	0.871287	0.796117	0.981818	0.930556	0.914286	0.972477	0.867347	0.902174	0.660377	0.829457	0.801527	0.877193	0.92	0.838384	0.902174	0.559055
x			7	Interaction (LE)		2L	902087	C/T	8.74632e-129	1.07579e-64	2.7912e-29	0	0.000257998	0.0714878	INTERGENIC	INTERGENIC	intergenic_region													0.148148	0.0816327	0.204301	0.186916	0.917808	0.816092	0.978723	0.944444	0.943925	0.93617	0.852632	0.94	0.697248	0.798658	0.882883	0.771429	0.873563	0.934066	1	0.681818
x			7	Interaction (LE)		2L	906517	C/A	4.99063e-93	3.92546e-62	1.04188e-48	0	0.000369307	0.0142952	INTERGENIC	INTERGENIC	intergenic_region													0.137255	0.0840336	0.151515	0.117117	0.870968	0.831858	0.942623	0.921053	0.688073	0.825	0.877193	0.843137	0.769231	0.930435	0.752066	0.860215	0.868687	0.925926	1	0.580952
x			7	Interaction (LE)		2L	908263	T/A	1.60283e-123	2.04891e-60	4.51892e-38	0	0.000317797	0.0345409	INTERGENIC	INTERGENIC	intergenic_region													0.0761905	0.105263	0.272727	0.22549	0.883721	0.850467	0.978022	0.972603	0.951456	0.908163	0.772727	0.910891	0.724138	0.876106	0.741667	0.891089	0.89011	0.91453	1	0.635417
x			7	Interaction (LE)		2L	909297	G/A	1.44557e-95	6.84938e-42	6.54331e-37	0	0.00292592	0.0382526	INTERGENIC	INTERGENIC	intergenic_region													0.0898876	0.181818	0.223684	0.325581	0.9375	0.83871	0.987342	0.958333	0.962264	0.970588	0.901235	0.941176	0.757895	0.925532	0.851852	0.902174	0.865979	0.972973	1	0.635514
x			7	Interaction (LE)		2L	909582	G/A	1.5038e-108	3.70274e-43	5.22731e-40	0	0.00251311	0.0298718	INTERGENIC	INTERGENIC	intergenic_region													0.0963855	0.13253	0.197674	0.301075	0.921875	0.934066	0.989011	0.978417	0.945055	0.940299	0.919355	0.988095	0.715686	0.933333	0.742268	0.91	0.861111	0.941176	0.984375	0.666667
x			7	Interaction (LE)		2L	913742	C/G	1.03415e-86	1.91233e-38	3.77847e-32	0	0.00419128	0.0574248	INTERGENIC	INTERGENIC	intergenic_region													0.152174	0.15493	0.289474	0.255556	0.878378	0.831325	0.969072	0.957265	0.96	0.930556	0.818182	0.955224	0.710843	0.923913	0.769231	0.902174	0.935065	0.903846	0.973684	0.597826
x	x		7	Interaction (LE)		2L	915564	C/A	1.73152e-96	9.52797e-75	1.09726e-50	0	0	0.0116747	GluRIIC	FBgn0046113	missense_variant													0.157303	0.166667	0.21875	0.191781	0.930556	1	0.975	0.985507	0.976471	0.947368	0.86	0.953488	0.853659	1	0.989011	0.971963	0.894118	0.975309	1	0.731959
x			7	Interaction (LE)		2L	924691	T/A	1.2007e-126	4.02109e-59	2.10397e-44	0	0.000343643	0.0211611	CG4341	FBgn0028481	intron_variant													0.136364	0.132075	0.178218	0.229358	0.867347	0.794118	0.963964	0.985915	0.952381	0.938272	0.898148	0.966292	0.6875	0.9	0.814159	0.887931	0.879121	0.934211	1	0.565574
x			7	Interaction (LE)		2L	925077	C/T	5.94117e-98	1.50858e-66	1.02106e-37	0	0.000249844	0.0356791	CG4341	FBgn0028481	intron_variant													0.0660377	0.0909091	0.157303	0.15534	0.869048	0.686275	0.825243	0.841463	0.953704	0.865169	0.804598	0.768421	0.782258	0.862903	0.805825	0.669725	0.693069	0.885417	0.915888	0.666667
x			7	Interaction (LE)		2L	925385	C/A	1.51749e-97	9.73753e-48	2.86964e-48	0	0.00138921	0.0148631	CG4341	FBgn0028481	intron_variant													0.106796	0.0909091	0.150685	0.254902	0.860759	0.86	0.939024	0.92	0.902174	0.929412	0.850575	0.904255	0.72093	0.914286	0.817308	0.872549	0.916667	0.858824	0.959184	0.525773
x			7	Interaction (LE)		2L	933532	C/G	3.56637e-115	1.18443e-26	1.02157e-53	0	0.0176676	0.00900804	CG4341	FBgn0028481	intron_variant													0.0373832	0.119565	0.166667	0.140351	0.72	0.831169	0.971429	0.974684	0.918367	0.859375	0.882353	0.8	0.643678	0.795918	0.716049	0.730337	0.831325	0.666667	0.972477	0.472727
x			7	Interaction (LE)		2L	939487	G/C	1.18735e-112	6.94994e-47	3.04774e-27	0	0.00153018	0.0852489	CG4341	FBgn0028481	intron_variant													0.0632911	0.135802	0.177419	0.151515	0.941176	0.86747	0.9875	0.957983	0.96	0.988506	0.882353	0.880597	0.734177	0.821429	0.786667	0.87013	0.9375	0.925373	1	0.671429
x			7	Interaction (LE)		2L	939544	G/T	1.38589e-107	6.64072e-43	3.97414e-39	0	0.00261808	0.0315976	CG4341	FBgn0028481	intron_variant													0.139535	0.1	0.169231	0.173333	0.971429	0.9	1	0.983333	0.987805	0.948718	0.875	0.934066	0.775	0.886076	0.797297	0.9125	0.955224	0.968254	1	0.552632
x			7	Interaction (LE)		2L	941824	G/A	5.34658e-107	8.25815e-44	1.04193e-31	0	0.00227605	0.0591233	CG4341	FBgn0028481	intron_variant													0.128205	0.188889	0.253333	0.203883	0.883333	0.870968	0.94382	0.94382	0.87395	0.974684	0.849462	0.949495	0.660194	0.890909	0.74026	0.867347	0.888889	0.942529	1	0.614035
x			7	Interaction (LE)		2L	942486	A/G	1.49905e-120	1.35252e-57	1.51971e-31	0	0.000406614	0.0599526	CG4341	FBgn0028481	intron_variant													0.155963	0.168142	0.131868	0.22	0.817073	0.826923	0.952941	0.966443	0.931373	0.918605	0.884615	0.967391	0.682243	0.92437	0.742574	0.903226	0.934066	0.941176	1	0.626168
x			7	Interaction (LE)		2L	945095	T/A	2.60812e-109	4.0645e-16	4.85948e-30	0	0.0754008	0.0674151	CG4341	FBgn0028481	intron_variant													0.173077	0.137255	0.122642	0.175926	0.719101	0.827869	0.929825	0.964286	0.712963	0.83908	0.663636	0.767677	0.372549	0.575758	0.551181	0.635514	0.870968	0.757812	0.808511	0.551181
x			7	Interaction (LE)		2L	945100	C/T	3.31446e-88	8.97871e-14	2.5411e-27	0	0.107277	0.0847015	CG4341	FBgn0028481	intron_variant													0.190476	0.133333	0.149533	0.163636	0.695652	0.834783	0.925926	0.845238	0.703704	0.835294	0.575221	0.752381	0.366337	0.620968	0.544715	0.628571	0.87234	0.753968	0.768421	0.523438
x			7	Interaction (LE)		2L	945121	T/C	3.61364e-99	2.05291e-09	7.62109e-36	0	0.209298	0.0415409	CG4341	FBgn0028481	intron_variant													0.184466	0.157407	0.182692	0.141593	0.694118	0.828829	0.950495	0.977528	0.69697	0.85	0.656863	0.762376	0.30303	0.589744	0.550847	0.627451	0.873563	0.545455	0.717391	0.576271
x			7	Interaction (LE)		2L	946349	C/A	1.87489e-131	2.57283e-42	6.74955e-32	0	0.00279073	0.0583385	CG4341	FBgn0028481	intron_variant													0.124088	0.0873786	0.178947	0.252747	0.627907	0.714286	0.73494	0.906542	0.754386	0.863014	0.828571	0.855556	0.578947	0.540816	0.53271	0.623656	0.84	0.794643	0.609091	0.476636
x			7	Interaction (LE)		2L	952525	G/A	4.88281e-91	3.13597e-25	4.68584e-18	0	0.0214193	0.189715	CG4341	FBgn0028481	synonymous_variant													0.116279	0.123596	0.144578	0.181818	0.655172	0.747126	0.682927	0.857143	0.777778	0.95082	0.75	0.730159	0.573333	0.662338	0.640449	0.505882	0.785714	0.527778	0.974684	0.654321
x			7	Interaction (LE)		2L	952621	C/A	3.04614e-127	5.62549e-25	3.23785e-21	0	0.0221165	0.142379	CG4341	FBgn0028481	missense_variant													0.136842	0.115942	0.149254	0.204545	0.881356	0.849315	0.985915	0.976744	0.898876	0.859375	0.875	0.897436	0.589474	0.696203	0.5625	0.7	0.873239	0.960526	1	0.6
x			7	Interaction (LE)		2L	960745	A/T	1.97262e-127	3.21144e-50	2.98773e-43	0	0.000953316	0.0233087	INTERGENIC	INTERGENIC	intergenic_region													0.0714286	0.0786517	0.202381	0.179775	0.9125	0.857143	0.967033	0.969697	0.95614	0.964286	0.948718	0.94382	0.7	0.988095	0.865854	0.858974	0.802632	0.962025	1	0.683673
x			7	Interaction (LE)		2L	964288	G/A	1.71514e-104	9.97135e-35	7.60775e-27	0	0.00634148	0.0881646	INTERGENIC	INTERGENIC	intergenic_region													0.0843373	0.0843373	0.189189	0.188889	0.8	0.887324	1	0.882353	0.885057	0.954545	0.666667	0.794521	0.616279	0.686047	0.77907	0.703704	0.912088	0.815385	1	0.622449
		x	7	Interaction (LE)		2L	964667	G/A	1.7635e-59	1.81676e-10	3.74692e-77	0.00156269	0.177695	0	INTERGENIC	INTERGENIC	intergenic_region													0.13913	0.125	0.221239	0.248	0.883721	0.783784	0.973451	0.757812	0.909091	0.921569	0.776471	0.82716	0.634783	0.850877	0.699029	0.886792	0.732558	0.45	0.790698	0.517857
x			7	Interaction (LE)		2L	965740	G/A	1.89178e-86	8.27704e-16	2.44937e-72	0	0.0789262	0.000879765	INTERGENIC	INTERGENIC	intergenic_region													0.0909091	0.0490196	0.1125	0.165049	0.877778	0.821429	0.990196	0.916667	0.939759	0.904255	0.837209	0.830986	0.62	0.886364	0.806818	0.725	0.7125	0.755102	0.925926	0.606383
x			7	Interaction (LE)		2L	966241	G/C	1.07515e-85	1.49225e-46	2.33441e-26	0	0.00156411	0.0917102	INTERGENIC	INTERGENIC	intergenic_region													0.0686275	0.175258	0.227723	0.188119	0.858974	0.836538	1	0.758621	0.960784	0.914286	0.579545	0.835165	0.633028	0.869565	0.728261	0.830508	0.926606	1	0.893617	0.56962
	x		7	Interaction (LE)		2L	967368	G/A	3.69998e-49	5.5045e-75	1.28714e-52	0.0035615	0	0.00958773	INTERGENIC	INTERGENIC	intergenic_region													0.0714286	0.0515464	0.103093	0.0720721	0.588235	0.380952	0.911504	0.810345	0.809524	0.583333	0.405941	0.460674	0.5	0.858333	0.894737	0.733945	0.69697	0.722222	0.742574	0.532258
x			7	Interaction (LE)		2L	968019	G/T	2.32395e-104	1.44945e-54	2.96438e-46	0	0.000513242	0.0182418	INTERGENIC	INTERGENIC	intergenic_region													0.0990099	0.106383	0.202247	0.150538	0.884058	0.897436	1	0.951923	0.88	0.945946	0.871795	0.939024	0.635417	0.988235	0.90411	0.974026	0.9	0.870968	1	0.546667
x			7	Interaction (LE)		2L	969478	G/A	2.11668e-90	1.13296e-64	3.96263e-55	0	0.000257599	0.00776699	INTERGENIC	INTERGENIC	intergenic_region													0.125	0.0714286	0.185841	0.208696	0.606383	0.911504	1	0.932584	0.936364	0.91358	0.67	0.844444	0.633028	0.956897	0.931373	0.898148	0.846939	0.814433	0.979798	0.563025
		x	7	Interaction (LE)		2L	970173	A/G	4.57683e-81	2.18912e-21	4.30181e-77	0.000282167	0.0358901	0	INTERGENIC	INTERGENIC	intergenic_region													0.151786	0.0900901	0.163462	0.21875	0.898551	0.955056	1	0.887097	0.955556	0.884211	0.845238	0.852941	0.75	0.878505	0.712644	0.927083	0.719101	0.895238	0.9375	0.546296
x			7	Interaction (LE)		2L	970192	A/C	1.93684e-86	1.15984e-21	2.43419e-71	0	0.0345123	0.00107817	INTERGENIC	INTERGENIC	intergenic_region													0.150943	0.113821	0.150943	0.239583	0.875	0.947917	1	0.880597	0.954545	0.883721	0.863158	0.865979	0.686275	0.89	0.734043	0.90625	0.786517	0.900901	0.925	0.548673
x			7	Interaction (LE)		2L	970580	T/C	9.3148e-89	7.04917e-29	4.24484e-31	0	0.0131307	0.06184	INTERGENIC	INTERGENIC	intergenic_region													0.104167	0.179775	0.205128	0.287671	0.881356	0.929412	1	0.861538	0.983051	0.898551	0.918605	0.945946	0.707317	0.870588	0.684932	0.907895	0.898305	0.962025	0.967742	0.630137
x			7	Interaction (LE)		2L	970591	C/G	6.43222e-101	4.45469e-47	2.99934e-31	0	0.00150327	0.0612486	INTERGENIC	INTERGENIC	intergenic_region													0.0967742	0.178218	0.206897	0.314607	0.84375	0.897436	1	0.985075	0.941176	0.925373	0.921348	0.948718	0.686747	0.927835	0.795181	0.961538	0.913793	0.973333	1	0.558442
x			7	Interaction (LE)		2L	970635	T/C	2.45682e-96	9.19615e-52	1.32665e-34	0	0.000821653	0.0464646	INTERGENIC	INTERGENIC	intergenic_region													0.144578	0.168317	0.216867	0.255319	0.90625	0.904762	1	0.945205	0.911392	0.955224	0.944444	0.974026	0.681319	0.978723	0.9125	0.974026	0.910714	0.976744	1	0.580247
x			7	Interaction (LE)		2L	971105	G/A	4.70337e-112	1.21681e-65	1.24424e-53	0	0.000226757	0.00901857	INTERGENIC	INTERGENIC	intergenic_region													0.0487805	0.0581395	0.320513	0.183673	0.884615	0.957895	1	0.956989	0.950413	0.952381	0.853659	0.979167	0.698925	0.990566	0.903846	0.936937	0.909091	0.930693	1	0.621359
x			7	Interaction (LE)		2L	972239	T/C	4.20845e-98	1.01255e-65	5.88918e-46	0	0.000229489	0.0188126	INTERGENIC	INTERGENIC	intergenic_region													0.0898876	0.236559	0.314607	0.188889	0.88	1	1	0.972222	0.969072	0.911765	0.898876	0.977011	0.75	0.989474	1	0.979798	0.9	0.94	1	0.7
x			7	Interaction (LE)		2L	972240	C/A	7.09573e-95	2.75341e-65	2.64103e-47	0	0.000219058	0.0164583	INTERGENIC	INTERGENIC	intergenic_region													0.0823529	0.242105	0.306818	0.197674	0.883117	1	1	0.972603	0.967391	0.911765	0.902174	0.977011	0.758242	0.989583	1	0.980392	0.894737	0.941176	1	0.682353
x			7	Interaction (LE)		2L	974330	G/T	1.34739e-103	6.24996e-49	2.77385e-60	0	0.00109255	0.0040275	INTERGENIC	INTERGENIC	intergenic_region													0.137405	0.174757	0.182609	0.171171	0.847059	0.788462	0.989796	0.925532	0.961538	0.943396	0.886792	0.951807	0.715789	0.919643	0.878505	0.978495	0.848485	0.976471	0.87037	0.612613
x		x	7	Interaction (LE)		2L	974432	G/T	3.25874e-85	6.96895e-34	3.65334e-88	0	0.00700826	0	INTERGENIC	INTERGENIC	intergenic_region													0.102564	0.07	0.192308	0.12963	0.806452	0.8	0.989247	0.934579	0.973451	0.970874	0.864583	0.90566	0.696629	0.90411	0.767241	0.973214	0.703297	0.95	0.956897	0.467213
		x	7	Interaction (LE)		2L	974467	C/T	9.75832e-76	2.64689e-30	2.10444e-88	0.000384172	0.0109771	0	INTERGENIC	INTERGENIC	intergenic_region													0.113402	0.0857143	0.142857	0.102041	0.77907	0.821053	0.987952	0.907216	0.954955	0.952381	0.883721	0.872549	0.686047	0.912409	0.786408	0.96875	0.638554	0.959596	0.9	0.5
		x	7	Interaction (LE)		2L	974516	G/C	9.93339e-52	1.24812e-41	1.92282e-78	0.00295907	0.00303603	0	INTERGENIC	INTERGENIC	intergenic_region													0.11215	0.108696	0.182796	0.186813	0.827586	0.75	0.989362	0.867925	0.964286	0.875	0.747253	0.8	0.705263	0.937008	0.930435	0.989691	0.869048	0.783133	0.73913	0.526316
x			7	Interaction (LE)		2L	974546	G/A	7.49435e-89	2.36013e-68	1.72418e-47	0	0.000297398	0.0163362	INTERGENIC	INTERGENIC	intergenic_region													0.0892857	0.13253	0.206186	0.164706	0.858824	0.791304	0.977778	0.915094	0.974138	0.94382	0.897727	0.875	0.72549	0.982456	0.915789	0.99	0.888889	0.952381	0.961039	0.645833
x			7	Interaction (LE)		2L	976196	A/T	7.22092e-115	6.22458e-58	1.60583e-53	0	0.000362117	0.00897638	INTERGENIC	INTERGENIC	intergenic_region													0.179245	0.0879121	0.151899	0.191304	0.911765	0.934783	1	0.981132	0.925234	0.9625	0.896907	0.932692	0.699029	0.988764	0.88764	0.988636	0.9125	1	0.882353	0.623762
x			7	Interaction (LE)		2L	976199	C/T	3.81445e-116	2.56905e-59	1.02401e-51	0	0.000317561	0.0105031	INTERGENIC	INTERGENIC	intergenic_region													0.166667	0.0947368	0.1375	0.226891	0.921875	0.927083	1	0.980952	0.915888	0.963855	0.913043	0.921569	0.711538	0.988889	0.879121	0.988636	0.894737	1	0.886364	0.660194
x			7	Interaction (LE)		2L	985202	T/G	1.59114e-112	4.03076e-38	1.1851e-22	0	0.00433501	0.125917	INTERGENIC	INTERGENIC	intergenic_region													0.181818	0.0888889	0.195652	0.182692	0.691489	0.727273	0.990476	0.876543	0.761905	0.897436	0.889908	0.904762	0.452381	0.770642	0.807018	0.693069	0.851852	0.727273	1	0.607843
x			7	Interaction (LE)		2L	985208	T/G	4.35399e-104	3.82555e-35	3.4945e-26	0	0.00602571	0.0929897	INTERGENIC	INTERGENIC	intergenic_region													0.169643	0.0842105	0.223529	0.180851	0.689655	0.733945	0.990476	0.860759	0.775	0.889831	0.87395	0.917647	0.48062	0.772727	0.814815	0.699029	0.810127	0.714286	0.99187	0.581633
x			7	Interaction (LE)		2L	986263	T/C	2.91263e-85	7.68374e-50	7.2879e-16	0	0.000965067	0.232145	INTERGENIC	INTERGENIC	intergenic_region													0.132653	0.0365854	0.215686	0.145299	0.586207	0.549451	0.953846	0.892857	0.888889	0.707317	0.591837	0.744681	0.464	0.782609	0.820755	0.580645	0.797753	0.889908	0.989691	0.639344
x	x		7	Interaction (LE)		2L	990394	C/A	3.89355e-120	6.70928e-78	1.72355e-48	0	0	0.0144524	CR44801	FBgn0266036	intron_variant													0.102564	0.0677966	0.197802	0.189655	0.78481	0.860465	1	0.930556	0.929825	0.928571	0.916667	0.9	0.730435	0.982301	0.862903	0.957447	0.875	0.982759	1	0.594828
x	x		7	Interaction (LE)		2L	990514	C/T	1.61969e-125	6.16896e-77	9.03641e-38	0	0	0.0354653	CR44801	FBgn0266036	non_coding_exon_variant													0.136752	0.119658	0.164948	0.197802	0.835616	0.780952	1	0.966102	0.92	0.962963	0.923077	0.934066	0.659794	0.990476	0.93	0.936842	0.913978	0.988889	0.990566	0.682927
x			7	Interaction (LE)		2L	990557	C/A	4.54835e-106	1.71557e-72	1.3387e-34	0	0.000226244	0.0464784	CR44801	FBgn0266036	non_coding_exon_variant													0.12844	0.116071	0.211009	0.172414	0.75	0.803738	0.719298	0.970149	0.838095	0.968421	0.917808	0.917526	0.6875	0.981818	0.934783	0.840426	0.89011	0.968421	0.904348	0.658333
x			7	Interaction (LE)		2L	992068	G/T	1.76448e-116	3.09286e-53	5.83619e-54	0	0.000601202	0.00867655	INTERGENIC	INTERGENIC	intergenic_region													0.0925926	0.105882	0.237113	0.284404	0.918919	0.943396	1	0.974359	0.971698	0.97561	0.85	0.941176	0.7625	1	0.852273	0.954023	0.88764	0.842105	1	0.693182
x			7	Interaction (LE)		2L	994244	G/C	7.22493e-119	5.61614e-63	6.27024e-41	0	0.000309051	0.0277664	INTERGENIC	INTERGENIC	intergenic_region													0.159091	0.176471	0.16129	0.184466	0.929577	0.94898	1	0.979798	0.960784	0.923077	0.876712	0.940476	0.753086	0.989796	0.860759	0.934066	0.845238	0.989474	1	0.714286
x			7	Interaction (LE)		2L	995439	C/G	6.37937e-94	2.38912e-57	5.56669e-48	0	0.000422721	0.0151375	INTERGENIC	INTERGENIC	intergenic_region													0.203883	0.14433	0.209302	0.158537	0.710526	0.922078	0.886076	0.70922	0.8375	0.911392	0.779412	0.804878	0.597701	0.721739	0.648148	0.663158	0.75	0.75641	0.854167	0.576471
x			7	Interaction (LE)		2L	995733	G/A	2.50361e-93	9.07881e-23	2.9503e-33	0	0.0296934	0.0521665	INTERGENIC	INTERGENIC	intergenic_region													0.102804	0.205128	0.168317	0.228261	0.927835	0.90411	1	0.741379	0.950617	0.886364	0.794118	0.848485	0.59	0.756522	0.691489	0.76	0.816092	0.821053	0.914286	0.666667
x	x		7	Interaction (LE)		2L	1006619	T/C	2.72487e-120	1.62523e-76	1.44092e-59	0	0	0.00435185	INTERGENIC	INTERGENIC	intergenic_region													0.113636	0.139535	0.215054	0.233645	0.91	0.923077	1	0.978723	0.943396	0.917431	0.905263	0.927083	0.754386	0.973451	0.941176	0.978723	0.857143	0.971154	1	0.673913
x			7	Interaction (LE)		2L	1006643	T/C	6.3857e-93	1.33304e-68	8.52411e-58	0	0.000305577	0.00544594	INTERGENIC	INTERGENIC	intergenic_region													0.130435	0.131148	0.222222	0.275862	0.91	0.923077	0.990991	0.840909	0.743119	0.877358	0.883721	0.920455	0.787037	0.945055	0.935185	0.956522	0.861386	0.961165	1	0.608696
x			7	Interaction (LE)		2L	1007606	G/A	3.21733e-88	1.18518e-65	1.27789e-32	0	0.000227144	0.0546836	INTERGENIC	INTERGENIC	intergenic_region													0.105882	0.112903	0.202899	0.216216	0.914286	0.951613	1	0.955882	0.939024	0.936508	0.916667	0.983871	0.768116	1	0.935897	1	0.959459	1	1	0.625
x			7	Interaction (LE)		2L	1010861	A/C	2.66015e-128	1.56006e-36	4.51102e-24	0	0.00520712	0.110764	IA-2	FBgn0031294	3_prime_UTR_variant													0.107143	0.112069	0.2	0.258065	0.903226	0.794872	0.966667	0.831858	0.861386	0.987013	0.897727	0.958333	0.598131	0.73913	0.787879	0.753086	0.876404	0.88172	0.977011	0.625
x			7	Interaction (LE)		2L	1010893	C/T	4.78851e-110	1.97251e-38	3.79104e-29	0	0.00418547	0.072229	IA-2	FBgn0031294	3_prime_UTR_variant													0.122642	0.118812	0.284211	0.226804	0.878378	0.781513	0.980952	0.857143	0.881188	0.977011	0.911111	0.975	0.633663	0.838095	0.81982	0.783505	0.861702	0.925532	0.964706	0.663366
x			7	Interaction (LE)		2L	1018427	C/T	3.38016e-91	7.71666e-44	7.88761e-36	0	0.00225717	0.0415569	IA-2	FBgn0031294	intron_variant													0.117021	0.144928	0.211111	0.221053	0.816901	0.774194	0.99	0.985714	0.928571	0.954545	0.843373	0.891892	0.76	0.806122	0.857143	0.89899	0.835821	0.953271	0.894737	0.71
x			7	Interaction (LE)		2L	1018855	C/T	6.65184e-107	3.01437e-44	9.90638e-30	0	0.00209124	0.0691763	IA-2	FBgn0031294	intron_variant													0.145631	0.139241	0.211111	0.192308	0.938272	0.913043	0.966102	0.888199	0.699115	0.875	0.908046	0.962264	0.633333	0.795276	0.8	0.768421	0.916667	0.793478	1	0.75
x			7	Interaction (LE)		2L	1018922	T/A	7.30378e-99	5.13838e-12	8.17059e-33	0	0.140107	0.053699	IA-2	FBgn0031294	intron_variant													0.117117	0.0990991	0.154639	0.173469	0.673913	0.850877	0.9375	0.837662	0.692308	0.845361	0.791045	0.759615	0.366667	0.62406	0.46087	0.743119	0.72093	0.617647	0.922222	0.580645
x			7	Interaction (LE)		2L	1019047	G/T	1.17691e-106	4.32914e-25	1.35806e-51	0	0.0218078	0.0106346	IA-2	FBgn0031294	intron_variant													0.112069	0.0526316	0.309278	0.20339	0.901099	0.898148	0.965909	0.838926	0.68932	0.888889	0.87234	0.944954	0.556452	0.744186	0.79	0.752137	0.768293	0.641026	0.962617	0.596639
x			7	Interaction (LE)		2L	1019102	C/T	4.5131e-101	5.90323e-72	1.07495e-53	0	0.00021254	0.00897916	IA-2	FBgn0031294	intron_variant													0.102804	0.132075	0.181818	0.196078	0.901408	0.849057	1	0.909722	0.931034	0.952381	0.931818	0.912621	0.728814	0.985507	0.928571	0.95098	0.881579	0.933333	1	0.553191
		x	7	Interaction (LE)		2L	1019114	T/C	4.90801e-49	4.45089e-33	6.29992e-83	0.00356581	0.00768425	0	IA-2	FBgn0031294	intron_variant													0.121495	0.0803571	0.20202	0.168317	0.887097	0.842593	0.958333	0.755245	0.729412	0.851852	0.864198	0.908046	0.672897	0.960317	0.84	0.93578	0.69863	0.598039	0.942857	0.494737
x			7	Interaction (LE)		2L	1020082	C/A	8.87315e-109	1.0289e-70	1.64973e-60	0	0.00028436	0.00383451	IA-2	FBgn0031294	intron_variant													0.0934579	0.0707965	0.180723	0.252747	0.932432	0.96875	1	0.976331	0.923077	0.939394	0.865854	0.855422	0.708333	0.991228	0.956989	0.975904	0.888889	0.988764	1	0.602041
x			7	Interaction (LE)		2L	1021228	G/T	1.0551e-99	1.0269e-63	3.04362e-42	0	0.000234192	0.0251709	IA-2	FBgn0031294	intron_variant													0.149533	0.0752688	0.242424	0.22	0.702703	0.864078	1	0.974194	0.970588	0.940476	0.853659	0.931034	0.763441	0.979592	0.886598	0.939394	0.825243	0.988095	1	0.614458
		x	7	Interaction (LE)		2L	1022537	G/A	1.10685e-16	2.54252e-16	5.68497e-92	0.106642	0.073178	0	IA-2	FBgn0031294	intron_variant													0.0327869	0.0625	0.186275	0.149254	0.845361	0.711111	0.801724	0.573333	0.308943	0.758621	0.5	0.612403	0.614173	0.907563	0.65942	0.717949	0.517857	0.422018	0.631148	0.379562
		x	7	Interaction (LE)		2L	1022567	G/A	1.9447e-19	1.41598e-12	2.99128e-92	0.0740818	0.128902	0	IA-2	FBgn0031294	intron_variant													0.0162602	0.0322581	0.168421	0.142857	0.854167	0.685484	0.822034	0.56701	0.370968	0.804598	0.542553	0.6	0.547619	0.868852	0.651786	0.754237	0.490909	0.46789	0.628571	0.392308
x			7	Interaction (LE)		2L	1023394	C/A	2.50006e-103	1.39142e-13	9.72649e-34	0	0.110551	0.0500565	IA-2	FBgn0031294	intron_variant													0.105263	0.0555556	0.229885	0.227723	0.79661	0.809524	0.969388	0.822917	0.92233	0.888889	0.909091	0.826087	0.430233	0.745283	0.724638	0.647059	0.77027	0.826923	0.910112	0.530864
		x	7	Interaction (LE)		2L	1023879	G/A	1.76534e-72	2.29269e-21	4.86597e-78	0.000453721	0.0359795	0	IA-2	FBgn0031294	intron_variant													0.132231	0.103774	0.325843	0.197917	0.880597	0.923077	1	1	0.935484	0.933333	0.851852	0.714286	0.663043	0.953488	0.796296	0.853333	0.77381	0.575758	0.934783	0.61
x		x	7	Interaction (LE)		2L	1024810	C/G	1.17236e-85	7.63286e-37	2.38666e-87	0	0.0049842	0	IA-2	FBgn0031294	intron_variant													0.121951	0.0661157	0.189189	0.218182	0.857143	0.866071	0.966667	0.936508	0.936937	0.926829	0.851064	0.917526	0.663551	0.990654	0.869919	0.968421	0.850575	0.675439	0.869565	0.653061
x			7	Interaction (LE)		2L	1029792	T/A	1.31222e-99	2.95281e-41	4.47869e-39	0	0.00316306	0.0317444	IA-2	FBgn0031294	intron_variant													0.201835	0.130952	0.223404	0.170213	0.904762	0.906977	0.985075	0.966292	0.917647	0.934211	0.873418	0.905405	0.678571	0.935897	0.833333	0.929577	0.932203	0.976744	1	0.536082
x			7	Interaction (LE)		2L	1029942	G/A	1.69672e-89	3.31225e-46	2.42142e-54	0	0.00163444	0.00830508	IA-2	FBgn0031294	intron_variant													0.205882	0.166667	0.209302	0.211111	0.907692	0.878049	1	0.944444	0.934579	0.919355	0.8625	0.959184	0.722772	0.990991	0.926829	0.974359	0.870968	0.986486	1	0.466667
x			7	Interaction (LE)		2L	1030364	G/A	5.23704e-105	1.24686e-61	1.56512e-38	0	0.000353357	0.0331345	IA-2	FBgn0031294	intron_variant													0.0909091	0.166667	0.280899	0.233333	0.890909	0.925532	1	0.946667	0.978261	0.961039	0.928571	0.965517	0.772152	0.98	0.936842	0.945652	0.902439	0.952381	1	0.715789
x			7	Interaction (LE)		2L	1030388	C/A	8.97469e-87	1.2618e-50	6.83722e-31	0	0.000888824	0.0628979	IA-2	FBgn0031294	intron_variant													0.135135	0.191176	0.376812	0.273973	0.946429	0.963855	1	0.958621	0.968421	0.986111	0.947368	1	0.77907	0.978495	0.94898	0.969388	0.935065	0.96	1	0.747126
x			7	Interaction (LE)		2L	1030488	C/G	1.22005e-102	2.90985e-56	2.59511e-56	0	0.000476985	0.00712817	IA-2	FBgn0031294	intron_variant													0.194175	0.115789	0.336735	0.202128	0.911765	0.957265	1	0.97619	0.960784	0.908163	0.978261	0.888889	0.731959	1	0.918367	1	0.917526	0.943182	1	0.650794
x			7	Interaction (LE)		2L	1030997	C/T	8.41026e-89	7.34108e-51	1.14955e-56	0	0.000876672	0.00660043	IA-2	FBgn0031294	intron_variant													0.181818	0.149533	0.236559	0.23913	0.891892	0.934959	0.976744	0.938776	0.938776	0.930233	0.846154	0.870968	0.761905	0.990291	0.932692	0.960526	0.939394	0.957447	0.980392	0.556452
x			7	Interaction (LE)		2L	1031304	C/T	1.96498e-125	4.13925e-68	4.63782e-38	0	0.000290065	0.0345151	IA-2	FBgn0031294	intron_variant													0.178571	0.155556	0.203883	0.25	0.920455	0.936364	1	1	0.95283	0.902439	0.925532	0.949367	0.702703	0.981132	0.888889	1	0.948454	0.967742	1	0.696078
x			7	Interaction (LE)		2L	1031400	A/G	3.25228e-122	8.55903e-60	3.81657e-53	0	0.000299302	0.00936085	IA-2	FBgn0031294	intron_variant													0.0909091	0.126126	0.142857	0.189474	0.931818	0.857143	0.988764	0.947368	0.961538	0.883721	0.932584	0.904762	0.782178	0.914894	0.895238	0.905882	0.912621	0.98913	0.901961	0.616162
x			7	Interaction (LE)		2L	1031972	A/T	4.16793e-91	7.23856e-56	2.10047e-48	0	0.000460299	0.0145384	IA-2	FBgn0031294	intron_variant													0.152941	0.186667	0.230769	0.208791	0.921053	0.928571	1	0.959459	0.936842	0.929412	0.929577	0.963855	0.761905	0.978723	0.922414	1	0.921569	0.975	1	0.61
x			7	Interaction (LE)		2L	1036248	A/G	3.35682e-85	1.10641e-64	1.82171e-30	0	0.000257732	0.0650909	IA-2	FBgn0031294	intron_variant													0.20354	0.0909091	0.269231	0.293478	0.741176	0.821053	0.767677	0.961538	0.868421	0.976471	0.884615	0.931373	0.699115	0.975806	0.891892	0.893805	0.912088	0.960317	0.888889	0.556962
x	x		7	Interaction (LE)		2L	1036362	C/A	4.01948e-87	1.45611e-76	1.3996e-40	0	0	0.0287267	IA-2	FBgn0031294	intron_variant													0.144231	0.114943	0.255556	0.169643	0.857143	0.87234	0.728155	0.947368	0.767241	0.988372	0.897727	0.911111	0.742188	0.973913	0.929293	0.898148	0.885417	0.959596	0.864583	0.653465
x	x		7	Interaction (LE)		2L	1037060	C/T	9.80909e-121	3.80792e-80	1.86418e-55	0	0	0.00742138	CG4415	FBgn0031296	upstream_gene_variant	IA-2	FBgn0031294	intron_variant										0.125874	0.0927835	0.233645	0.224138	0.893333	0.926606	0.991935	0.929204	0.941176	0.935484	0.880952	0.943925	0.741667	0.99187	0.923077	0.990196	0.841584	0.980198	1	0.649123
x			7	Interaction (LE)		2L	1038458	G/T	1.00755e-93	4.38009e-42	6.02917e-46	0	0.00287102	0.0188045	CG4415	FBgn0031296	3_prime_UTR_variant	IA-2	FBgn0031294	intron_variant										0.195876	0.0521739	0.327103	0.254386	0.955224	0.918182	1	0.857143	0.958333	0.920792	0.875	0.9	0.690909	0.918182	0.818966	0.921053	0.901961	0.892857	0.969388	0.67
x			7	Interaction (LE)		2L	1038465	A/T	3.52412e-95	2.65097e-47	5.85206e-50	0	0.00145403	0.012621	CG4415	FBgn0031296	3_prime_UTR_variant	IA-2	FBgn0031294	intron_variant										0.185185	0.057377	0.327434	0.258929	0.961039	0.925	1	0.865979	0.94898	0.902913	0.8625	0.897196	0.716814	0.915966	0.836066	0.925	0.873786	0.907216	0.980769	0.670103
x			7	Interaction (LE)		2L	1039295	G/T	9.52293e-97	2.98231e-53	2.58145e-43	0	0.000601751	0.0230661	IA-2	FBgn0031294	intron_variant													0.278351	0.113043	0.287129	0.314286	0.941176	0.903509	1	0.962687	0.93	0.9	0.913462	0.898734	0.759615	0.961905	0.839286	0.99	0.858696	0.951456	1	0.64486
x	x		7	Interaction (LE)		2L	1046395	A/C	2.75655e-124	1.36746e-75	2.44402e-46	0	0	0.0181842	IA-2	FBgn0031294	intron_variant													0.112069	0.115789	0.279279	0.137255	0.928571	0.927928	1	0.957746	0.973333	0.968421	0.896552	0.939655	0.696078	0.975	0.888889	0.972973	0.940594	0.956989	1	0.638095
x			7	Interaction (LE)		2L	1048955	T/C	2.42854e-88	8.41849e-32	6.55423e-40	0	0.00900419	0.0300528	INTERGENIC	INTERGENIC	intergenic_region													0.178947	0.205607	0.21519	0.24359	0.873418	0.788235	0.986667	0.986842	0.94898	0.934426	0.940476	0.92	0.727273	0.886364	0.808511	0.895833	0.792683	0.910256	1	0.614458
x			7	Interaction (LE)		2L	1048957	C/T	1.04106e-89	4.94488e-31	1.73252e-42	0	0.00991451	0.0247651	INTERGENIC	INTERGENIC	intergenic_region													0.1875	0.201923	0.219512	0.197531	0.860759	0.795699	0.987805	0.986842	0.952381	0.934426	0.952381	0.908163	0.72093	0.877778	0.8	0.9	0.804598	0.910256	1	0.6
x			7	Interaction (LE)		2L	1049917	T/C	1.89705e-102	5.16498e-36	2.33532e-52	0	0.00546649	0.00992008	S	FBgn0003310	3_prime_UTR_variant													0.172131	0.11828	0.24	0.218045	0.905263	0.720339	0.966102	1	0.956897	0.9125	0.923077	0.967213	0.666667	0.858209	0.768	0.953271	0.848	0.923077	0.935484	0.613445
x			7	Interaction (LE)		2L	1051998	C/T	1.51268e-121	3.42653e-65	1.8528e-42	0	0.000217273	0.0247705	S	FBgn0003310	3_prime_UTR_variant													0.185841	0.137255	0.223404	0.265487	0.914894	0.913043	1	0.962963	0.952381	0.952381	0.936842	0.931034	0.733945	0.980392	0.924528	1	0.909091	1	1	0.651376
x			7	Interaction (LE)		2L	1052006	G/A	1.25315e-108	2.33757e-70	4.10207e-27	0	0.000273224	0.0862087	S	FBgn0003310	3_prime_UTR_variant													0.213675	0.133333	0.215686	0.265487	0.851064	0.853211	0.757576	0.96063	0.900826	0.953704	0.920455	0.927928	0.737864	0.979381	0.920354	0.865169	0.885417	1	1	0.634615
x			7	Interaction (LE)		2L	1052824	G/A	1.86067e-105	9.79489e-28	2.66346e-28	0	0.0153586	0.0777593	S	FBgn0003310	synonymous_variant													0.163043	0.125	0.282609	0.204301	0.913043	0.897436	1	0.929577	0.783784	0.971014	0.816901	0.873563	0.506667	0.811321	0.819277	0.682353	0.921053	0.835294	0.9	0.692308
x			7	Interaction (LE)		2L	1052869	C/A	8.50494e-89	1.00986e-32	3.45582e-35	0	0.00801588	0.044286	S	FBgn0003310	synonymous_variant													0.168675	0.0985915	0.271429	0.207317	0.939394	0.939759	1	0.94964	0.782609	0.924242	0.898734	0.853659	0.585714	0.861386	0.878049	0.755814	0.837838	0.878378	0.971831	0.679487
x			7	Interaction (LE)		2L	1057725	C/A	4.56757e-93	5.80223e-16	7.40232e-31	0	0.0771729	0.063101	S	FBgn0003310	intron_variant													0.133333	0.136842	0.319149	0.263736	0.818182	0.857143	0.988095	0.852174	0.949367	0.918033	0.870968	0.925532	0.569444	0.769231	0.737864	0.75	0.859155	0.884615	0.829545	0.583333
x			7	Interaction (LE)		2L	1059221	A/G	3.47734e-85	1.6817e-48	2.54245e-75	0	0.00125121	0.000766284	S	FBgn0003310	intron_variant													0.184	0.140496	0.309091	0.168224	0.851852	0.919118	1	0.976471	0.932203	0.891892	0.902174	0.909091	0.75	0.962121	0.909091	0.983333	0.894231	0.853211	0.90099	0.581818
x			7	Interaction (LE)		2L	1063148	G/C	6.86775e-109	1.98571e-65	5.6067e-42	0	0.000221852	0.0258257	S	FBgn0003310	intron_variant													0.177966	0.0898876	0.3125	0.242718	0.923913	0.923077	1	0.980198	0.932039	0.949495	0.928571	0.917647	0.784314	0.942149	0.912621	0.968085	0.864078	0.981651	1	0.684211
x			7	Interaction (LE)		2L	1065696	G/A	2.63762e-138	1.38134e-29	2.09889e-24	0	0.0120603	0.107903	S	FBgn0003310	intron_variant													0.2	0.0869565	0.230769	0.205357	0.91954	0.877863	1	0.797688	0.92233	0.875	0.808081	0.9	0.544554	0.712871	0.7	0.739583	0.793103	0.950413	0.960784	0.690722
x			7	Interaction (LE)		2L	1071932	G/T	9.5707e-91	1.38588e-44	7.19371e-71	0	0.00201167	0.00179487	S	FBgn0003310	intron_variant													0.153846	0.216216	0.378151	0.218487	0.94898	0.941606	1	0.883929	0.92233	0.96875	0.886792	0.846154	0.766355	0.976562	0.884298	0.988636	0.867347	0.681818	0.950495	0.647059
x			7	Interaction (LE)		2L	1072016	A/G	6.16433e-104	4.35304e-52	2.2948e-69	0	0.000709922	0.00157658	S	FBgn0003310	intron_variant													0.105691	0.145631	0.284553	0.152542	0.876543	0.890756	1	0.894309	0.911765	0.916667	0.910891	0.886792	0.690909	0.977444	0.83	0.989583	0.928571	0.659794	0.927273	0.555556
x			7	Interaction (LE)		2L	1072017	A/T	4.91356e-103	2.7705e-53	1.16027e-66	0	0.000603511	0.00143369	S	FBgn0003310	intron_variant													0.115702	0.148515	0.276423	0.159664	0.873418	0.884298	1	0.892562	0.910891	0.916667	0.930693	0.892157	0.690265	0.977778	0.823529	0.99	0.928571	0.683673	0.925926	0.556701
x			7	Interaction (LE)		2L	1072042	A/T	1.66368e-92	1.88855e-47	4.09211e-67	0	0.00141687	0.00148699	S	FBgn0003310	intron_variant													0.147826	0.12	0.325	0.179245	0.853933	0.9	1	0.907692	0.92233	0.895349	0.935484	0.883495	0.697248	0.977612	0.857143	0.990385	0.929293	0.669725	0.943396	0.575758
		x	7	Interaction (LE)		2L	1072710	C/A	2.36605e-22	7.49971e-24	4.97988e-78	0.0505562	0.0255965	0	S	FBgn0003310	intron_variant													0.142857	0.0866142	0.258929	0.274648	0.712644	0.693548	0.847458	0.520408	0.514286	0.792208	0.824742	0.803571	0.633588	0.984733	0.798246	0.90099	0.569767	0.291667	0.752381	0.521368
		x	7	Interaction (LE)		2L	1072752	G/T	5.10443e-23	1.57169e-20	5.42616e-78	0.046578	0.0403692	0	S	FBgn0003310	intron_variant													0.111111	0.114035	0.247619	0.220472	0.693878	0.697674	0.811966	0.490566	0.538462	0.835294	0.829545	0.790323	0.591667	0.97619	0.834711	0.876404	0.592593	0.318584	0.72	0.512397
		x	7	Interaction (LE)		2L	1072759	A/G	5.49261e-25	3.10693e-22	3.01229e-77	0.0364999	0.0319018	0	S	FBgn0003310	intron_variant													0.106557	0.113043	0.238532	0.180328	0.67033	0.684615	0.784483	0.455446	0.513274	0.855556	0.853659	0.798319	0.582677	0.97541	0.85	0.862069	0.586667	0.289474	0.72	0.522936
x			7	Interaction (LE)		2L	1079123	C/T	1.52888e-93	3.45889e-27	9.29042e-25	0	0.016487	0.104842	ast	FBgn0015905	splice_region_variant&synonymous_variant													0.0991736	0.0471698	0.179487	0.172727	0.511111	0.834862	0.955357	0.613636	0.807018	0.9	0.699029	0.575472	0.552083	0.666667	0.579832	0.495413	0.783019	0.7	0.844262	0.577586
x			7	Interaction (LE)		2L	1079348	T/C	3.66305e-122	5.66607e-64	4.1963e-46	0	0.000240616	0.0183902	ast	FBgn0015905	synonymous_variant													0.174757	0.165414	0.285714	0.232759	0.924731	0.972973	1	0.954839	0.953271	0.917526	0.918367	0.932039	0.712963	0.982759	0.894737	1	0.906977	0.921569	1	0.660194
x	x		7	Interaction (LE)		2L	1083595	G/T	2.54983e-94	3.13102e-80	4.09121e-45	0	0	0.0197872	CG4629	FBgn0031299	3_prime_UTR_variant	Atg4a	FBgn0031298	3_prime_UTR_variant										0.213592	0.12037	0.254902	0.181818	0.895833	0.928571	1	1	0.926316	0.932692	0.8	0.835052	0.8	0.984127	0.866071	0.95283	0.891089	0.988764	0.989796	0.663551
x			7	Interaction (LE)		2L	1091554	T/C	1.213e-90	4.4258e-18	2.00023e-58	0	0.0568076	0.00505476	CG4629	FBgn0031299	intron_variant													0.117117	0.13913	0.258065	0.25	0.897436	0.915094	0.98	0.833333	0.908163	0.921053	0.915789	0.864583	0.639175	0.734375	0.862903	0.764151	0.802083	0.648	1	0.618644
x			7	Interaction (LE)		2L	1091774	T/A	7.51159e-90	7.46374e-15	9.43911e-37	0	0.0911162	0.0387962	CG4629	FBgn0031299	intron_variant													0.229508	0.176991	0.263158	0.186916	0.826087	0.905172	0.983051	0.737864	0.873874	0.811966	0.891089	0.86	0.685185	0.628319	0.702899	0.702703	0.80198	0.856	0.863158	0.570093
		x	7	Interaction (LE)		2L	1093963	T/C	1.17285e-52	1.21858e-34	1.02719e-84	0.00273092	0.00640782	0	CG4629	FBgn0031299	intron_variant													0.191667	0.150442	0.264463	0.283582	0.78125	0.91453	1	0.901515	0.866667	0.915663	0.869565	0.742424	0.818182	0.978261	0.86014	0.927928	0.80531	0.719626	0.936364	0.650794
x			7	Interaction (LE)		2L	1094119	G/A	2.34992e-93	1.43505e-20	1.00769e-23	0	0.0401129	0.114221	CG4629	FBgn0031299	intron_variant													0.150376	0.0909091	0.239669	0.146853	0.607843	0.945455	0.880734	0.752212	0.590164	0.511628	0.784091	0.847458	0.440945	0.617021	0.566434	0.578431	0.866667	0.767857	0.779817	0.581967
		x	7	Interaction (LE)		2L	1096288	C/T	4.96443e-37	2.75819e-15	7.90912e-91	0.00947106	0.0853297	0	CG4629	FBgn0031299	intron_variant													0.112782	0.136752	0.21978	0.159292	0.637363	0.970149	0.957895	0.785714	0.613636	0.803419	0.797872	0.726415	0.731959	0.870968	0.888889	0.685393	0.72619	0.479592	0.728395	0.544554
x			7	Interaction (LE)		2L	1096406	T/C	2.14194e-100	7.22848e-08	2.3926e-53	0	0.268019	0.00908624	CG4629	FBgn0031299	intron_variant													0.14094	0.121739	0.159664	0.156522	0.575758	0.883721	0.945055	0.82963	0.79646	0.923077	0.833333	0.813008	0.533333	0.574627	0.733871	0.545455	0.776596	0.346939	0.940594	0.504274
x	x		7	Interaction (LE)		2L	1096937	A/T	1.47539e-93	6.34249e-84	4.84857e-37	0	0	0.037934	CG4629	FBgn0031299	intron_variant													0.198198	0.171171	0.10101	0.26087	0.632911	0.952381	0.968421	0.953947	0.863158	0.95098	0.865854	0.912088	0.875	0.899225	0.945455	0.905172	0.923077	0.942857	1	0.698113
		x	7	Interaction (LE)		2L	1098542	T/G	1.16453e-05	0.221053	4.2355e-79	0.478985	0.851191	0	CG4629	FBgn0031299	intron_variant													0.833333	0.850746	0.676923	0.844262	0.256098	0.173913	0.455446	0.37069	0.645455	0.468085	0.267327	0.37037	0.442478	0.264957	0.318182	0.211864	0.557692	0.521008	0.389474	0.816176
		x	7	Interaction (LE)		2L	1098704	T/C	3.90423e-84	4.57115e-53	5.31196e-81	6.96864e-05	0.000592992	0	CG4629	FBgn0031299	intron_variant													0.2	0.117021	0.306931	0.233333	0.875	1	1	0.933333	0.948454	0.965116	0.909091	0.938272	0.850467	1	1	0.980769	0.881188	0.888889	1	0.577236
x		x	7	Interaction (LE)		2L	1098722	A/G	2.48146e-93	1.65627e-52	1.93e-83	0	0.000634213	0	CG4629	FBgn0031299	intron_variant													0.204545	0.0769231	0.293578	0.220339	0.869565	1	1	0.945652	0.959596	0.946809	0.918605	0.9	0.855769	0.99	1	0.958333	0.875	0.850575	1	0.550459
x		x	7	Interaction (LE)		2L	1098723	G/A	5.41636e-95	9.79831e-53	3.7599e-82	0	0.000593368	0	CG4629	FBgn0031299	intron_variant													0.201493	0.0873786	0.301887	0.208333	0.859155	1	1	0.946237	0.958333	0.957895	0.912088	0.92	0.849057	0.989899	1	0.959596	0.886364	0.853933	1	0.555556
x		x	7	Interaction (LE)		2L	1098807	G/T	2.59662e-88	8.38692e-64	4.90758e-86	0	0.000236183	0	CG4629	FBgn0031299	intron_variant													0.14876	0.096	0.170543	0.0983607	0.776119	0.986486	1	0.980769	0.981132	0.851064	0.822222	0.910448	0.831461	0.948052	1	0.955056	0.833333	0.873239	1	0.378947
		x	7	Interaction (LE)		2L	1106738	T/A	6.30949e-79	2.10462e-35	1.38868e-77	0.000391198	0.00583542	0	mtRNApol	FBgn0261938	missense_variant													0.11194	0.07	0.221239	0.184	0.837209	0.92562	0.95122	0.877301	0.747748	0.844828	0.841584	0.862385	0.75	0.888889	0.89916	0.788991	0.754717	0.884615	0.873874	0.575472
x			7	Interaction (LE)		2L	1108447	T/A	4.25508e-87	7.17962e-23	3.8469e-30	0	0.0293317	0.0669293	mtRNApol	FBgn0261938	upstream_gene_variant	CG14339	FBgn0031301	upstream_gene_variant	INTERGENIC	INTERGENIC	intergenic_region							0.261905	0.17757	0.133333	0.186992	0.6	0.767857	0.706522	0.848214	0.834951	0.898876	0.879121	0.893204	0.589744	0.695652	0.879121	0.622642	0.840909	0.788136	0.769231	0.539823
x			7	Interaction (LE)		2L	1108560	C/T	1.89466e-107	2.62157e-28	4.39736e-30	0	0.0142029	0.0672637	CG14339	FBgn0031301	5_prime_UTR_variant	mtRNApol	FBgn0261938	upstream_gene_variant										0.215517	0.210526	0.109244	0.159722	0.592593	0.821429	0.681319	0.883721	0.850467	0.901099	0.844444	0.91453	0.652542	0.590164	0.864407	0.565217	0.830189	0.834783	0.804124	0.542857
x			7	Interaction (LE)		2L	1110659	C/T	1.11939e-90	0.701053	2.31592e-40	0	0.957999	0.029051	CG14339	FBgn0031301	synonymous_variant													0.886667	0.921053	0.918919	0.916667	0.417582	0.301587	0.317308	0.291667	0.350877	0.217391	0.19469	0.245763	0.683333	0.610169	0.583333	0.571429	0.551402	0.651786	0.491525	0.425
x			7	Interaction (LE)		2L	1110714	G/A	1.12828e-94	0.446623	1.18891e-38	0	0.912175	0.0327389	CG14339	FBgn0031301	intron_variant													0.900709	0.9375	0.941176	0.931624	0.522222	0.324138	0.318584	0.258065	0.401786	0.207547	0.217391	0.266667	0.675862	0.672	0.646154	0.520661	0.539326	0.622951	0.5	0.408333
x			7	Interaction (LE)		2L	1110727	C/T	2.13542e-97	0.521544	2.71059e-31	0	0.927253	0.0610236	CG14339	FBgn0031301	intron_variant													0.901515	0.946429	0.928	0.929825	0.512821	0.330709	0.371429	0.268293	0.403846	0.226804	0.211009	0.254386	0.661972	0.693548	0.744186	0.570248	0.517647	0.581818	0.473214	0.383929
x			7	Interaction (LE)		2L	1124852	G/A	6.77439e-108	4.37254e-06	1.99844e-45	0	0.359239	0.0194884	Pino	FBgn0016926	intron_variant													0.195122	0.161017	0.151261	0.142857	0.653061	0.870229	0.939655	0.852713	0.96124	0.938776	0.638889	0.741667	0.37069	0.469799	0.734848	0.672566	0.818966	0.674074	0.590476	0.5
		x	7	Interaction (LE)		2L	1131082	C/T	1.94351e-11	2.40407e-09	1.10436e-77	0.214455	0.2116	0	CG4552	FBgn0031304	synonymous_variant													0.140351	0.111111	0.282609	0.193878	0.810811	0.752941	0.588235	0.547826	0.661765	0.80303	0.794521	0.744186	0.734043	0.834951	0.852632	0.876543	0.442623	0.4375	0.608696	0.311828
x			7	Interaction (LE)		2L	1136950	A/T	1.43437e-104	2.42239e-29	2.69281e-34	0	0.0124164	0.0476743	CG4577	FBgn0031306	intron_variant													0.215686	0.231707	0.310345	0.155963	0.864865	0.979167	1	0.935484	0.887324	0.89011	0.865169	0.966667	0.784091	0.770115	0.847059	0.747253	0.855072	0.91358	1	0.595506
x			7	Interaction (LE)		2L	1137682	C/T	1.77837e-95	0.000762956	8.09497e-51	0	0.52986	0.0114761	CG4577	FBgn0031306	intron_variant													0.2	0.198413	0.244275	0.171233	0.891304	0.948276	0.92	0.880952	0.882353	0.919192	0.652632	0.756303	0.318182	0.576923	0.804511	0.638655	0.734043	0.864078	0.568807	0.607143
x			7	Interaction (LE)		2L	1137742	C/A	5.10689e-88	0.00397135	1.13584e-42	0	0.603276	0.0245769	CG4577	FBgn0031306	intron_variant													0.256198	0.218045	0.25	0.21875	0.854369	0.982456	0.90625	0.872881	0.852941	0.921053	0.680412	0.754717	0.326531	0.552846	0.814159	0.666667	0.580247	0.815217	0.620253	0.636364
x			7	Interaction (LE)		2L	1138089	G/A	1.94863e-87	4.4528e-16	2.94206e-32	0	0.0758049	0.0567079	CG4577	FBgn0031306	intron_variant													0.286885	0.23301	0.113402	0.172414	0.684932	0.892157	0.934066	0.916667	0.860215	0.857143	0.711111	0.73494	0.468468	0.609524	0.843478	0.648148	0.845455	0.813725	0.864078	0.475728
x			7	Interaction (LE)		2L	1139246	G/C	2.85421e-91	2.29687e-10	5.51365e-20	0	0.180518	0.159019	CG4577	FBgn0031306	missense_variant													0.142857	0.0972222	0.149425	0.225	0.692308	0.84	0.974684	0.863636	0.873016	0.949153	0.77193	0.716981	0.605263	0.487805	0.655556	0.490196	0.782609	0.861111	0.963415	0.494118
		x	7	Interaction (LE)		2L	1143783	A/T	4.97898e-39	2.50185e-14	2.61154e-78	0.00784803	0.098685	0	MFS3	FBgn0031307	intron_variant													0.130769	0.232323	0.124088	0.0964912	0.548077	0.877698	0.884956	0.90099	0.6	0.6125	0.705882	0.598425	0.565574	0.614173	0.842975	0.745455	0.707071	0.654867	0.304762	0.445378
		x	7	Interaction (LE)		2L	1154770	C/A	1.87406e-53	1.77471e-16	1.09754e-79	0.00260526	0.0715128	0	capt	FBgn0261458	synonymous_variant	capt	FBgn0261458	intron_variant										0.193182	0.260417	0.316327	0.122449	0.818182	0.988095	0.979798	0.919118	0.933333	0.787879	0.845238	0.913978	0.890244	0.842593	1	0.77451	0.84	0.684211	0.626866	0.531915
x			7	Interaction (LE)		2L	1154923	G/A	2.19265e-88	0.000122314	1.6808e-40	0	0.460224	0.0288768	capt	FBgn0261458	synonymous_variant	capt	FBgn0261458	intron_variant										0.131313	0.177778	0.242424	0.0707071	0.747253	0.942623	0.747253	0.90184	0.847826	0.863014	0.822785	0.819149	0.516854	0.625	0.790476	0.34	0.655172	0.635294	0.776471	0.619048
x			7	Interaction (LE)		2L	1156478	T/A	5.01711e-91	2.20451e-71	4.50651e-57	0	0.000200602	0.00621302	capt	FBgn0261458	upstream_gene_variant	capt	FBgn0261458	intron_variant										0.194444	0.276596	0.289474	0.183486	0.8875	1	1	0.97561	0.956989	0.816901	0.925532	0.922078	0.869159	0.982609	0.981132	0.9875	0.797468	0.966292	0.988764	0.670732
		x	7	Interaction (LE)		2L	1157242	C/A	1.50045e-80	2.8925e-72	1.65664e-80	0.000326619	0.000220751	0	capt	FBgn0261458	intron_variant													0.25	0.333333	0.221154	0.176471	0.925926	1	1	0.968553	0.942308	0.77551	0.892473	0.877778	0.916667	0.967213	1	0.971429	0.859813	0.963964	0.884956	0.631579
	x		7	Interaction (LE)		2L	1159813	T/C	2.18167e-76	1.09975e-81	6.36132e-48	0.000403226	0	0.0153114	Tango14	FBgn0031312	synonymous_variant													0.179245	0.215686	0.247619	0.142857	0.865672	0.978022	0.954023	0.962617	0.917647	0.705263	0.79798	0.789474	0.87156	0.989247	1	0.928571	0.891892	0.954545	0.976744	0.647059
	x		7	Interaction (LE)		2L	1159917	C/T	2.34112e-68	8.08776e-87	3.75967e-36	0.000677354	0	0.040556	Tango14	FBgn0031312	synonymous_variant													0.255319	0.292453	0.254717	0.109091	0.8	0.946809	0.740741	0.95	0.926829	0.716418	0.91954	0.795181	0.87931	0.989247	1	0.962025	0.909091	0.939024	0.987805	0.662651
		x	7	Interaction (LE)		2L	1163195	T/C	5.62829e-39	2.17494e-35	1.79849e-82	0.00789634	0.00583916	0	CG5080	FBgn0031313	5_prime_UTR_variant	CG5080	FBgn0031313	intron_variant										0.1	0.162791	0.183673	0.16	0.671053	0.87069	0.813725	0.70073	0.869565	0.829268	0.753247	0.793478	0.902913	0.931624	1	0.727273	0.645833	0.72619	0.613208	0.46988
x			7	Interaction (LE)		2L	1164199	C/G	9.17449e-92	7.83359e-47	8.13482e-27	0	0.00153523	0.0883623	INTERGENIC	INTERGENIC	intergenic_region													0.241379	0.211111	0.264	0.217054	0.711538	0.972973	0.988372	0.9375	0.838384	0.804124	0.83871	0.840426	0.735294	0.745902	0.920635	0.686275	0.847826	0.907216	1	0.602041
x			7	Interaction (LE)		2L	1165566	G/A	1.10688e-96	1.19615e-26	4.86664e-28	0	0.0176766	0.0793114	IntS14	FBgn0031314	synonymous_variant													0.257732	0.238095	0.15625	0.127907	0.768116	0.863158	0.953125	0.944	0.670213	0.820896	0.896552	0.881579	0.493976	0.652632	0.784314	0.7	0.842105	0.833333	0.952941	0.542169
x			7	Interaction (LE)		2L	1165576	C/T	1.10368e-96	8.66435e-30	9.3344e-27	0	0.0117124	0.0887474	IntS14	FBgn0031314	synonymous_variant													0.191919	0.238636	0.168539	0.144737	0.777778	0.861386	0.951613	0.942623	0.670103	0.792208	0.888889	0.886076	0.5	0.638298	0.76699	0.727273	0.898734	0.835443	0.939759	0.54321
x			7	Interaction (LE)		2L	1165593	C/A	1.32901e-102	3.09264e-35	1.11413e-31	0	0.00595518	0.0592833	IntS14	FBgn0031314	synonymous_variant													0.169811	0.178947	0.186813	0.151515	0.772727	0.89	0.969231	0.941176	0.663043	0.756757	0.888889	0.875	0.506024	0.673913	0.779817	0.728395	0.857143	0.860759	0.942529	0.542169
x			7	Interaction (LE)		2L	1165776	A/C	1.55251e-88	4.77395e-25	5.82002e-20	0	0.0219177	0.159379	IntS14	FBgn0031314	synonymous_variant													0.19	0.151515	0.134831	0.172727	0.556962	0.819149	0.72093	0.933824	0.681319	0.657143	0.826087	0.8125	0.474747	0.625	0.73	0.528736	0.844156	0.757143	0.873786	0.483146
x			7	Interaction (LE)		2L	1166445	T/C	2.36655e-117	4.66649e-45	5.55045e-30	0	0.00186189	0.0676983	CG14341	FBgn0031315	upstream_gene_variant	IntS14	FBgn0031314	downstream_gene_variant	INTERGENIC	INTERGENIC	intergenic_region							0.25	0.28	0.208333	0.186441	0.75	1	0.990291	0.917808	0.826087	0.771739	0.914894	0.867257	0.7	0.765152	0.852713	0.657407	0.834862	0.912	1	0.625
	x		7	Interaction (LE)		2L	1166919	A/G	9.139e-49	5.00979e-83	3.75162e-56	0.00362235	0	0.00740741	CG14341	FBgn0031315	synonymous_variant													0.254717	0.185185	0.214953	0.121951	0.622222	0.958763	0.709302	0.917355	0.8	0.736111	0.858586	0.798077	0.888889	0.991736	1	0.884956	0.840909	0.93	0.820225	0.582418
x	x		7	Interaction (LE)		2L	1167111	A/C	6.30442e-93	1.308e-86	2.34393e-42	0	0	0.0250182	CG14341	FBgn0031315	missense_variant	Plap	FBgn0024314	downstream_gene_variant										0.27	0.219048	0.261682	0.123894	0.886364	1	1	0.975207	0.948052	0.702703	0.897727	0.915789	0.829787	0.973214	1	0.99	0.848485	0.976471	1	0.712329
	x		7	Interaction (LE)		2L	1167602	T/C	2.96768e-60	1.74508e-84	2.27751e-47	0.00156072	0	0.0164665	Plap	FBgn0024314	missense_variant													0.263736	0.255102	0.258065	0.142857	0.722222	1	0.974359	0.951049	0.7875	0.741379	0.925373	0.846154	0.848837	0.99115	1	0.990476	0.895238	0.978022	1	0.640449
x	x		7	Interaction (LE)		2L	1170781	G/T	2.02516e-106	7.8877e-98	4.74857e-46	0	0	0.0185781	CG31922	FBgn0051922	3_prime_UTR_variant	CG5118	FBgn0031317	3_prime_UTR_variant										0.284404	0.239316	0.201613	0.162393	0.952941	1	0.99115	0.984615	0.981308	0.758621	0.866667	0.869565	0.85124	0.97	0.991597	0.973684	0.891304	0.990476	1	0.747253
	x		5	Age-at-reproduction		2L	1185765	G/A	0.303055	2.05668e-74	1.24183e-22	0.921807	0	0.12618	CG5001	FBgn0031322	5_prime_UTR_variant	CG5001	FBgn0031322	upstream_gene_variant	Tgt	FBgn0031321	downstream_gene_variant							0.947826	0.896226	0.877049	0.918519	0.530864	0.735294	0.705357	0.862069	0.754717	0.831169	0.803922	0.782178	0.716981	0.165217	0.299065	0.27551	0.778947	0.386792	0.564103	0.640351
		x	7	Interaction (LE)		2L	1187223	A/C	1.2747e-68	1.54729e-41	7.45153e-94	0.000645161	0.0030303	0	CG5001	FBgn0031322	intron_variant													0.204724	0.18018	0.172131	0.214953	0.869565	0.933884	0.955752	0.938272	0.945946	0.833333	0.791667	0.93	0.88	0.865546	0.912698	0.981308	0.886076	0.696078	0.85	0.533898
		x	7	Interaction (LE)		2L	1192520	A/C	1.02789e-49	3.18329e-51	8.01883e-82	0.00344218	0.000861141	0	CG5001	FBgn0031322	synonymous_variant													0.206522	0.204819	0.2	0.128205	0.910448	1	1	0.98374	0.773333	0.7	0.649351	0.740741	0.857143	0.986667	0.985915	0.924731	0.885714	0.729412	0.773585	0.695652
x	x		7	Interaction (LE)		2L	1193098	T/A	4.63813e-94	2.31024e-98	9.16121e-55	0	0	0.00793184	CG5001	FBgn0031322	intron_variant													0.140351	0.210526	0.306818	0.155963	0.902439	1	0.988889	0.966387	0.950495	0.793103	0.866667	0.913043	0.90099	0.990909	1	0.972477	0.915789	0.97	1	0.67033
	x		7	Interaction (LE)		2L	1195706	A/C	4.62632e-82	1.50831e-86	3.56927e-49	0.000243309	0	0.0136831	CG5001	FBgn0031322	intron_variant													0.22093	0.217949	0.225225	0.189474	0.897436	1	1	0.959677	0.964706	0.77027	0.902174	0.857143	0.898148	0.966387	1	0.978947	0.921348	0.964706	1	0.72381
x			7	Interaction (LE)		2L	1195800	G/A	9.47759e-92	2.35007e-54	1.58453e-31	0	0.000543369	0.060013	CG5001	FBgn0031322	intron_variant													0.209091	0.146341	0.190909	0.119266	0.698925	0.864407	0.990099	0.779221	0.968504	0.717391	0.844444	0.753846	0.627273	0.748299	0.784615	0.911765	0.867925	0.894737	0.958763	0.673913
		x	7	Interaction (LE)		2L	1206454	C/G	1.82276e-18	1.95335e-12	3.092e-88	0.0841916	0.131588	0	INTERGENIC	INTERGENIC	intergenic_region													0.140187	0.154639	0.22449	0.171429	0.788235	0.956044	0.790909	0.923077	0.647059	0.5625	0.535354	0.612903	0.714286	0.857143	0.8125	0.814433	0.553191	0.556818	0.746988	0.28125
x			7	Interaction (LE)		2L	1206587	G/T	4.86884e-91	4.48152e-49	4.81568e-59	0	0.00103027	0.00470693	INTERGENIC	INTERGENIC	intergenic_region													0.213675	0.157895	0.230769	0.181818	0.939759	0.922414	0.96748	0.933962	1	0.802326	0.84375	0.827586	0.830508	0.896226	0.826531	0.962963	0.848485	0.970588	0.912621	0.656
		x	7	Interaction (LE)		2L	1206785	C/T	5.42609e-47	1.42936e-39	5.75622e-94	0.00410014	0.00381623	0	INTERGENIC	INTERGENIC	intergenic_region													0.0930233	0.12	0.232558	0.123711	0.887324	0.99	0.978947	0.944444	0.75	0.757143	0.705882	0.7	0.838384	0.959184	0.952381	0.945055	0.659794	0.733333	0.984615	0.714286
		x	7	Interaction (LE)		2L	1206820	G/A	6.32834e-48	2.11459e-40	1.41627e-92	0.00377984	0.00345269	0	INTERGENIC	INTERGENIC	intergenic_region													0.142857	0.108696	0.295238	0.112069	0.871795	0.989899	0.981132	0.965517	0.755102	0.733333	0.714286	0.72549	0.839623	0.941176	0.925532	0.932692	0.686869	0.728261	0.977273	0.702479
		x	7	Interaction (LE)		2L	1208432	C/T	1.70157e-58	4.03377e-36	3.1351e-78	0.00169605	0.00542558	0	INTERGENIC	INTERGENIC	intergenic_region													0.25	0.22093	0.311828	0.219048	0.939024	1	1	0.935484	0.951923	0.795181	0.895349	0.846939	0.892157	0.947826	0.934783	0.952381	0.886364	0.786517	0.881188	0.63
		x	7	Interaction (LE)		2L	1208433	C/T	3.20314e-56	1.49143e-35	2.66229e-77	0.00212139	0.00570738	0	INTERGENIC	INTERGENIC	intergenic_region													0.26087	0.223529	0.319149	0.217822	0.950617	1	0.991379	0.918033	0.953271	0.804878	0.905882	0.848485	0.898148	0.940171	0.945652	0.95283	0.883721	0.802326	0.873786	0.640777
		x	7	Interaction (LE)		2L	1208679	G/T	3.00044e-49	2.81486e-32	1.30491e-92	0.00352901	0.00848268	0	INTERGENIC	INTERGENIC	intergenic_region													0.165468	0.164706	0.225806	0.195312	0.656566	0.984615	0.992	0.914286	0.896552	0.717391	0.846847	0.85	0.806452	0.95122	0.925532	0.920354	0.669903	0.752475	0.872549	0.63
		x	7	Interaction (LE)		2L	1208775	A/C	5.96448e-43	2.37843e-18	5.8348e-77	0.00567877	0.0546826	0	INTERGENIC	INTERGENIC	intergenic_region													0.16	0.186916	0.338235	0.195122	0.883721	0.990385	1	0.933333	0.920792	0.721519	0.925926	0.826531	0.767857	0.857143	0.854369	0.945455	0.839506	0.693878	0.892857	0.586957
		x	7	Interaction (LE)		2L	1208787	A/G	3.1139e-43	7.46931e-18	1.24749e-79	0.00550368	0.0587704	0	INTERGENIC	INTERGENIC	intergenic_region													0.168421	0.222222	0.32	0.153846	0.905882	1	1	0.934783	0.909091	0.75	0.932432	0.811111	0.803738	0.849057	0.86087	0.942308	0.820513	0.755319	0.888889	0.594059
	x		7	Interaction (LE)		2L	1209306	G/A	3.34686e-79	2.42694e-85	7.44689e-35	0.000401003	0	0.0452947	INTERGENIC	INTERGENIC	intergenic_region													0.22619	0.126582	0.265823	0.158879	0.857143	0.885417	0.988636	0.954545	0.963855	0.849462	0.820896	0.87013	0.882979	0.96875	1	0.962963	0.880435	0.988506	1	0.746988
	x		7	Interaction (LE)		2L	1209741	G/A	2.81123e-80	2.09003e-86	4.08375e-53	0.000321371	0	0.00939227	INTERGENIC	INTERGENIC	intergenic_region													0.223214	0.204082	0.204301	0.255102	0.833333	0.990991	1	0.962963	0.971963	0.757895	0.909091	0.847826	0.913462	0.990196	1	0.978723	0.84	0.972973	1	0.677778
		x	7	Interaction (LE)		2L	1212965	C/A	1.05512e-26	6.96e-37	2.02905e-83	0.0293845	0.00498101	0	INTERGENIC	INTERGENIC	intergenic_region													0.171171	0.145833	0.204819	0.154639	0.946667	0.814815	0.663158	0.544444	0.762712	0.758242	0.864078	0.822917	0.852632	0.978947	0.990291	0.919192	0.540816	0.776786	0.769231	0.5
		x	7	Interaction (LE)		2L	1212971	T/A	2.74256e-27	2.62447e-41	7.98678e-84	0.02742	0.00311658	0	INTERGENIC	INTERGENIC	intergenic_region													0.161017	0.131313	0.219512	0.135922	0.921053	0.819048	0.646465	0.516129	0.760331	0.741935	0.843137	0.824742	0.84	0.970297	0.990196	0.93	0.59	0.803571	0.742268	0.458716
		x	7	Interaction (LE)		2L	1213049	C/A	1.2012e-19	3.12133e-49	1.88266e-79	0.0720032	0.00100658	0	INTERGENIC	INTERGENIC	intergenic_region													0.186916	0.133333	0.242424	0.129412	0.846154	0.776471	0.61165	0.512195	0.823529	0.75	0.847826	0.83871	0.90566	0.938053	1	0.925926	0.6	0.873874	0.778846	0.473118
x	x		7	Interaction (LE)		2L	1213064	C/A	1.87087e-86	3.95727e-99	9.27921e-56	0	0	0.00744819	INTERGENIC	INTERGENIC	intergenic_region													0.205357	0.11828	0.258065	0.157895	0.894118	1	0.990826	0.988372	0.990385	0.834951	0.917526	0.820225	0.921569	0.973913	1	0.982456	0.939024	0.980952	1	0.629213
	x		7	Interaction (LE)		2L	1213816	T/C	1.15418e-65	6.03363e-82	8.84451e-36	0.000901239	0	0.0417954	INTERGENIC	INTERGENIC	intergenic_region													0.197674	0.123596	0.229885	0.175824	0.637681	0.877778	0.985714	0.939394	0.988372	0.820513	0.861111	0.75	0.845238	1	0.902913	0.987342	0.910256	0.9625	0.975904	0.642105
x	x		7	Interaction (LE)		2L	1229682	C/T	4.1824e-85	2.09896e-82	1.21426e-62	0	0	0.00281863	CG42329	FBgn0259229	3_prime_UTR_variant													0.271028	0.171875	0.346939	0.173554	0.923913	1	1	0.967742	0.971963	0.736842	0.831461	0.857143	0.892562	0.981481	1	0.957265	0.934579	0.955056	1	0.648
		x	7	Interaction (LE)		2L	1236510	G/A	2.04124e-45	6.43447e-61	1.04769e-80	0.00460129	0.000331736	0	INTERGENIC	INTERGENIC	intergenic_region													0.166667	0.130841	0.240964	0.127451	0.808824	0.989011	1	0.836364	0.634146	0.61039	0.691358	0.671429	0.858407	0.923729	1	0.755102	0.884615	0.909091	0.685185	0.513043
x		x	7	Interaction (LE)		2L	1237069	A/G	1.67642e-94	8.01145e-41	1.27546e-77	0	0.00332954	0	INTERGENIC	INTERGENIC	intergenic_region													0.0859375	0.138211	0.169811	0.160714	0.853659	1	1	0.935484	0.968085	0.75	0.892857	0.677966	0.745098	0.93	0.930693	0.76699	0.714286	0.883929	1	0.654867
x			7	Interaction (LE)		2L	1238081	C/A	3.33832e-85	2.28371e-16	2.61777e-36	0	0.0727056	0.0401246	INTERGENIC	INTERGENIC	intergenic_region													0.161538	0.177778	0.190476	0.123711	0.804598	0.990476	0.989691	0.75	0.737288	0.677778	0.685185	0.705882	0.544643	0.74359	0.698413	0.40404	0.666667	0.896825	0.782178	0.681034
x			7	Interaction (LE)		2L	1255953	A/G	1.03414e-88	0.0201856	7.19798e-42	0	0.688657	0.0259034	INTERGENIC	INTERGENIC	intergenic_region													0.104	0.118812	0.113402	0.12069	0.87	0.747826	0.990826	0.638889	0.916667	0.756757	0.634615	0.607143	0.5	0.4	0.529412	0.472527	0.829787	0.545455	0.514563	0.485714
	x		7	Interaction (LE)		2L	1257378	T/G	1.06519e-83	3.11876e-76	2.05101e-42	0.000135044	0	0.0249406	robo3	FBgn0041097	intron_variant													0.244898	0.172414	0.25	0.212121	0.824324	1	1	0.981308	0.974576	0.84	0.894737	0.930233	0.896907	0.928571	1	0.978947	0.931034	0.988764	1	0.683673
	x		7	Interaction (LE)		2L	1257624	A/T	1.21655e-16	8.0187e-77	1.64812e-29	0.107194	0	0.0704726	robo3	FBgn0041097	intron_variant													0.877193	0.929825	0.885057	0.990991	0.673267	0.663934	0.448598	0.48	0.611111	0.645455	0.513514	0.525424	0.375	0.315789	0.144144	0.554545	0.40625	0.392857	0.361111	0.603175
	x		7	Interaction (LE)		2L	1258868	C/G	1.29298e-82	1.30748e-77	2.35889e-36	0.000126342	0	0.0399901	robo3	FBgn0041097	intron_variant													0.220183	0.234568	0.226804	0.153153	0.689655	0.989899	0.989011	0.959184	0.929293	0.839506	0.928571	0.885057	0.793478	0.945946	1	0.942308	0.8625	0.987805	1	0.670455
x	x		7	Interaction (LE)		2L	1258977	G/A	7.53701e-96	1.08809e-84	1.86631e-46	0	0	0.0179688	robo3	FBgn0041097	intron_variant													0.192308	0.197802	0.193878	0.144068	0.746479	1	1	0.98	0.951923	0.86747	0.925	0.925532	0.872549	0.905983	1	0.988372	0.89011	0.948718	1	0.712871
x	x		7	Interaction (LE)		2L	1259037	G/C	1.78311e-90	5.73333e-86	1.46369e-42	0	0	0.0246148	robo3	FBgn0041097	intron_variant													0.203883	0.213483	0.181818	0.0961538	0.7	1	1	1	0.9375	0.925926	0.898876	0.949367	0.907216	0.88	1	0.97	0.918605	0.951456	1	0.681818
x	x		7	Interaction (LE)		2L	1259040	C/A	1.89287e-89	7.13719e-83	2.47141e-40	0	0	0.0290414	robo3	FBgn0041097	intron_variant													0.116505	0.108696	0.125	0.108911	0.5	0.744444	0.682692	0.956522	0.795918	0.8	0.852273	0.8	0.75	0.736	0.810811	0.67619	0.872093	0.889908	0.7875	0.577778
x			7	Interaction (LE)		2L	1269662	A/C	3.83868e-91	1.88018e-48	1.24089e-34	0	0.00125832	0.0463202	robo3	FBgn0041097	intron_variant													0.0819672	0.101852	0.245098	0.163265	0.87013	0.881481	0.765766	0.957746	0.80303	0.842857	0.8125	0.769912	0.698276	0.827869	0.823009	0.642276	0.875	0.962617	0.8125	0.7
		x	7	Interaction (LE)		2L	1272486	C/A	5.99913e-52	3.78251e-06	4.31806e-82	0.00292361	0.355516	0	robo3	FBgn0041097	intron_variant													0.0884956	0.106383	0.211111	0.204545	0.666667	0.932692	0.988889	0.911765	0.895833	0.804348	0.902913	0.794118	0.678571	0.74359	0.827957	0.718182	0.6875	0.591837	0.577778	0.669725
		x	7	Interaction (LE)		2L	1272488	T/G	1.28959e-48	2.3205e-06	8.0225e-84	0.00364053	0.343165	0	robo3	FBgn0041097	intron_variant													0.0934579	0.11236	0.218391	0.2	0.676923	0.942857	0.988636	0.923077	0.89899	0.808989	0.912621	0.796117	0.690265	0.758621	0.85	0.731481	0.691489	0.618557	0.590909	0.660194
		x	7	Interaction (LE)		2L	1272499	C/T	1.06465e-46	3.15589e-08	1.1182e-83	0.00417571	0.252708	0	robo3	FBgn0041097	intron_variant													0.106796	0.0897436	0.209877	0.204819	0.6875	0.93578	1	0.917431	0.891304	0.817073	0.926316	0.816327	0.720721	0.780702	0.904255	0.742857	0.71134	0.608696	0.578313	0.706422
		x	7	Interaction (LE)		2L	1272502	T/C	5.94999e-48	1.85634e-09	1.40903e-77	0.00377173	0.207823	0	robo3	FBgn0041097	intron_variant													0.0927835	0.118421	0.210526	0.2	0.69697	0.936937	0.989796	0.911504	0.896907	0.814815	0.927083	0.831683	0.740741	0.783784	0.902174	0.75	0.744898	0.641304	0.645833	0.720721
x			7	Interaction (LE)		2L	1273028	G/A	5.79789e-98	4.25265e-65	6.93247e-40	0	0.000215517	0.0301309	robo3	FBgn0041097	intron_variant													0.241379	0.226804	0.163043	0.144231	0.795455	1	0.988889	0.958763	0.989691	0.815385	0.89011	0.934066	0.822222	0.810811	1	0.980392	0.822222	0.990291	1	0.719626
x			7	Interaction (LE)		2L	1273038	C/A	1.38315e-90	1.2322e-67	2.43553e-44	0	0.0002772	0.0211721	robo3	FBgn0041097	intron_variant													0.229885	0.262626	0.173913	0.147059	0.790698	1	0.989247	0.980952	0.979592	0.8	0.883721	0.954545	0.847826	0.867257	0.98913	0.980583	0.811765	0.990291	1	0.7
	x		7	Interaction (LE)		2L	1275354	C/A	2.9842e-77	5.03232e-76	6.78613e-52	0.000387263	0	0.0103093	robo3	FBgn0041097	intron_variant													0.25	0.173469	0.297619	0.177083	0.859375	1	1	0.970874	0.924528	0.838235	0.886076	0.879518	0.952941	0.943396	1	0.989899	0.927711	0.966667	1	0.660194
	x		7	Interaction (LE)		2L	1277163	G/A	5.23354e-70	7.71968e-78	6.90603e-44	0.00070922	0	0.0222953	robo3	FBgn0041097	intron_variant													0.157303	0.333333	0.287879	0.247312	0.940476	1	0.989011	0.986842	0.959596	0.902174	0.911111	0.891304	0.939655	0.959016	1	0.980769	0.87234	0.988764	1	0.78125
		x	7	Interaction (LE)		2L	1278381	T/C	0.000529227	0.0151562	6.52932e-80	0.608902	0.672717	0	robo3	FBgn0041097	intron_variant													0.182796	0.195652	0.0985915	0.282353	0.768116	0.84	0.685714	0.707317	0.592233	0.650602	0.777778	0.752475	0.8	0.716981	0.777778	0.916667	0.449438	0.6375	0.772152	0.258621
		x	7	Interaction (LE)		2L	1279088	A/G	2.18008e-08	5.83097e-05	2.79137e-83	0.325309	0.435292	0	robo3	FBgn0041097	intron_variant													0.0987654	0.176471	0.129412	0.180952	0.659091	0.830882	0.483146	0.755814	0.580952	0.646341	0.747368	0.817204	0.771084	0.84466	0.773109	0.728261	0.434211	0.72093	0.642105	0.35
		x	7	Interaction (LE)		2L	1282672	C/G	1.65632e-46	1.07909e-11	2.02144e-77	0.00421082	0.147094	0	robo3	FBgn0041097	intron_variant													0.158333	0.198113	0.129412	0.144144	0.705882	1	0.917647	0.926471	0.877778	0.684932	0.735294	0.818182	0.82716	0.54878	0.83871	0.964286	0.693878	0.77027	0.84507	0.365854
		x	7	Interaction (LE)		2L	1282674	A/C	1.11174e-48	7.37009e-12	1.37989e-77	0.00364025	0.143457	0	robo3	FBgn0041097	intron_variant													0.153846	0.174757	0.136364	0.140351	0.686567	1	0.925	0.945205	0.875	0.708333	0.742857	0.814815	0.818182	0.530864	0.858696	0.97561	0.691489	0.753425	0.869565	0.384615
	x		7	Interaction (LE)		2L	1283080	C/A	8.69614e-68	1.02916e-79	1.67187e-37	0.000670996	0	0.0364043	robo3	FBgn0041097	intron_variant													0.235294	0.204301	0.2375	0.127907	0.746032	1	0.989247	0.924051	0.965909	0.746269	0.823529	0.825	0.888889	0.912621	1	0.979592	0.883117	0.989691	1	0.630137
	x		7	Interaction (LE)		2L	1283093	G/A	1.17294e-70	3.04752e-83	1.47691e-35	0.000662778	0	0.0427893	robo3	FBgn0041097	intron_variant													0.215054	0.210526	0.225	0.154762	0.758065	1	0.989796	0.952381	1	0.760563	0.855556	0.794872	0.898734	0.915888	1	0.981132	0.912088	0.99	1	0.630769
	x		7	Interaction (LE)		2L	1283104	A/G	2.04763e-63	3.3212e-75	1.25479e-49	0.00101927	0	0.0129749	robo3	FBgn0041097	intron_variant													0.193878	0.2	0.197531	0.149425	0.714286	1	0.990291	0.898734	1	0.763158	0.835294	0.808824	0.906977	0.910891	1	0.980952	0.892857	0.868132	0.975309	0.626866
	x		7	Interaction (LE)		2L	1283540	T/C	7.59389e-69	9.66124e-93	1.61624e-37	0.000656969	0	0.0364604	robo3	FBgn0041097	intron_variant													0.225564	0.221239	0.181818	0.214286	0.736842	0.930435	0.695652	0.942308	0.854701	0.86	0.867347	0.866667	0.96063	0.92029	1	0.827273	0.910891	0.991071	0.869565	0.652542
x			7	Interaction (LE)		2L	1283745	C/G	5.79657e-96	5.22388e-74	5.73338e-57	0	0.000127065	0.0063783	robo3	FBgn0041097	intron_variant													0.231481	0.212963	0.213483	0.133333	0.894118	0.990291	1	0.957895	0.967742	0.862069	0.848485	0.908046	0.915094	0.922414	1	0.939759	0.879518	0.976471	1	0.597938
	x		5	Age-at-reproduction		2L	1287284	T/A	3.78254e-14	7.20041e-86	1.02871e-21	0.149374	0	0.136317	robo3	FBgn0041097	intron_variant													0.830357	0.861386	0.861702	0.963855	0.764706	0.623529	0.793103	0.666667	0.516484	0.643678	0.588235	0.46988	0.459184	0.076087	0.00952381	0.305556	0.574713	0.397727	0.531646	0.56338
		x	7	Interaction (LE)		2L	1287476	C/T	5.41216e-34	5.89999e-32	5.29789e-77	0.0130279	0.00886999	0	robo3	FBgn0041097	intron_variant													0.214286	0.186275	0.194444	0.168675	0.630137	0.88785	0.85567	0.705128	0.649485	0.851852	0.876289	0.902913	0.865979	0.92	1	0.901099	0.679012	0.553191	0.727273	0.586207
		x	7	Interaction (LE)		2L	1287773	T/C	2.45068e-22	2.37545e-37	6.4747e-79	0.0506469	0.0046816	0	robo3	FBgn0041097	intron_variant													0.121212	0.125	0.157895	0.168539	0.734375	0.663265	0.680412	0.670588	0.494949	0.704545	0.670588	0.781609	0.504673	0.911765	0.818182	0.905263	0.638554	0.372549	0.315217	0.534091
x			7	Interaction (LE)		2L	1290297	G/A	3.72944e-87	6.81089e-35	6.77616e-39	0	0.00625094	0.0322128	robo3	FBgn0041097	intron_variant													0.165217	0.188119	0.145631	0.162162	0.897727	0.898148	0.961538	0.863636	0.830508	0.689655	0.848101	0.819149	0.803571	0.819149	0.628319	0.796296	0.851852	0.95	0.989691	0.696078
		x	7	Interaction (LE)		2L	1291694	T/A	1.83781e-68	5.1059e-31	3.49008e-93	0.000682749	0.00992546	0	robo3	FBgn0041097	intron_variant													0.194175	0.223214	0.102041	0.16129	0.897727	0.99115	0.989474	0.965517	0.93578	0.833333	0.901099	0.893805	0.837838	0.903509	0.92233	0.956989	0.727273	0.905263	0.89011	0.663717
		x	7	Interaction (LE)		2L	1291906	G/A	8.18451e-69	1.1892e-32	9.19491e-93	0.000654971	0.00810596	0	robo3	FBgn0041097	intron_variant													0.258333	0.243243	0.158537	0.149123	0.871795	1	1	0.957447	0.961538	0.858824	0.876404	0.909091	0.829268	0.92562	0.940594	0.989247	0.647059	0.908046	0.875	0.705882
x			7	Interaction (LE)		2L	1292033	G/T	9.19388e-95	5.42019e-68	5.93681e-56	0	0.000286738	0.00739274	robo3	FBgn0041097	intron_variant													0.258824	0.142857	0.155556	0.117021	0.849315	0.990826	1	0.936364	1	0.831169	0.934211	0.9375	0.867647	0.899083	1	0.989011	0.886792	0.968421	1	0.637255
x			7	Interaction (LE)		2L	1295698	T/A	1.26445e-89	1.23025e-72	2.49351e-59	0	0.000229621	0.00471869	robo3	FBgn0041097	3_prime_UTR_variant													0.264706	0.247619	0.17	0.20354	0.883721	1	1	0.972222	0.971429	0.844444	0.928571	0.882353	0.880342	0.929204	1	0.98	0.848485	0.942857	0.990476	0.676471
		x	7	Interaction (LE)		2L	1314383	G/C	1.797e-20	4.07068e-12	6.65796e-82	0.0645556	0.138029	0	INTERGENIC	INTERGENIC	intergenic_region													0.102273	0.20202	0.114583	0.168421	0.779661	0.909091	0.723404	0.73494	0.72549	0.681818	0.782609	0.84375	0.920792	0.617391	0.869565	0.892157	0.686047	0.522727	0.839506	0.467391
		x	18	Interaction		2L	1316117	G/T	8.84214e-08	0.0239263	1.81407e-82	0.354198	0.698479	0	INTERGENIC	INTERGENIC	intergenic_region													0.915888	0.92233	0.8875	0.946809	0.42029	0.153846	0.554348	0.396552	0.384615	0.408451	0.467532	0.351648	0.170732	0.427184	0.3	0.43299	0.611111	0.932432	0.287129	0.740385
x		x	7	Interaction (LE)		2L	1319784	G/A	5.1062e-86	1.91165e-43	2.25212e-85	0	0.00239166	0	INTERGENIC	INTERGENIC	intergenic_region													0.144	0.164948	0.182796	0.206897	0.915493	0.988764	1	0.972973	0.989474	0.849462	0.898148	0.835052	0.868421	0.943396	0.907216	0.965909	0.91358	0.722222	0.925532	0.609524
		x	7	Interaction (LE)		2L	1324485	T/C	2.29957e-33	2.17276e-27	1.46753e-79	0.0138943	0.0160747	0	INTERGENIC	INTERGENIC	intergenic_region													0.10101	0.0618557	0.160494	0.177966	0.65625	0.893617	0.582609	0.754098	0.8	0.859155	0.791667	0.8	0.82906	0.87	0.818182	0.88	0.630435	0.806122	0.618557	0.343434
		x	7	Interaction (LE)		2L	1334254	T/A	5.98028e-62	7.83568e-27	9.09214e-88	0.00123086	0.0172698	0	CG5440	FBgn0031331	5_prime_UTR_variant													0.12844	0.136842	0.1	0.27619	0.809524	1	0.975309	0.981132	0.967213	0.806452	0.815534	0.839286	0.844037	0.914286	0.838095	0.936842	0.755814	0.844444	0.978495	0.616071
		x	7	Interaction (LE)		2L	1334275	G/A	1.00997e-68	1.40568e-26	7.69763e-92	0.000650709	0.0178313	0	CG5440	FBgn0031331	missense_variant													0.165138	0.14	0.101124	0.237624	0.826667	1	0.989011	0.990566	0.965517	0.873418	0.84	0.867347	0.839623	0.941176	0.833333	0.931373	0.783133	0.887755	0.977273	0.596491
		x	7	Interaction (LE)		2L	1347445	C/T	1.2769e-25	2.79284e-20	6.1384e-82	0.0337279	0.0417584	0	INTERGENIC	INTERGENIC	intergenic_region													0.294574	0.29	0.115789	0.189189	0.73913	0.904762	0.93578	0.809524	0.828283	0.763158	0.828283	0.703297	0.806818	0.92381	0.929293	0.959596	0.714286	0.75	0.876289	0.551402
		x	7	Interaction (LE)		2L	1347747	G/C	6.03394e-19	6.18714e-21	7.85227e-79	0.0790037	0.0380892	0	INTERGENIC	INTERGENIC	intergenic_region													0.218182	0.223404	0.108108	0.144444	0.753623	0.895349	0.827586	0.778571	0.789474	0.734177	0.777778	0.716418	0.78	0.915888	0.861702	0.969072	0.608696	0.747475	0.633803	0.559524
		x	7	Interaction (LE)		2L	1347813	C/T	4.68819e-44	3.86396e-20	3.44696e-81	0.00516299	0.0425927	0	INTERGENIC	INTERGENIC	intergenic_region													0.256637	0.329545	0.186813	0.126437	0.860759	0.989583	1	0.934959	0.902913	0.802632	0.913043	0.738636	0.776786	0.932692	0.892473	0.970588	0.725275	0.79798	0.790123	0.689655
		x	7	Interaction (LE)		2L	1347893	A/C	2.19396e-49	5.04451e-15	9.03747e-87	0.0035387	0.0887651	0	INTERGENIC	INTERGENIC	intergenic_region													0.292453	0.247191	0.14433	0.182927	0.869565	0.991071	1	0.96875	0.907216	0.766234	0.895522	0.831683	0.778947	0.947368	0.818182	0.954545	0.702128	0.787037	0.813725	0.650485
		x	7	Interaction (LE)		2L	1348771	T/C	8.19738e-49	7.47871e-23	7.40826e-83	0.00361978	0.0293925	0	INTERGENIC	INTERGENIC	intergenic_region													0.286822	0.254545	0.186275	0.238938	0.833333	0.975806	1	0.923077	0.898148	0.787234	0.834783	0.860215	0.820755	0.884615	0.9	0.953704	0.78022	0.756098	0.861386	0.651376
		x	7	Interaction (LE)		2L	1349228	G/T	1.99672e-43	3.23394e-22	2.61831e-89	0.00539941	0.0319814	0	INTERGENIC	INTERGENIC	intergenic_region													0.211538	0.155556	0.151515	0.266667	0.790323	0.971014	1	0.968085	0.907216	0.92	0.820513	0.831169	0.844444	0.921739	0.876404	0.977778	0.738095	0.802326	0.875	0.584906
		x	7	Interaction (LE)		2L	1351772	T/A	3.54218e-59	6.4292e-34	6.18892e-103	0.00162067	0.00699363	0	CG5556	FBgn0031332	3_prime_UTR_variant	CG5556	FBgn0031332	downstream_gene_variant										0.213235	0.159664	0.142857	0.258621	0.849057	1	0.969388	0.944444	0.942623	0.872549	0.763441	0.81746	0.80597	0.893939	0.906977	0.967742	0.682243	0.738462	0.968085	0.642276
		x	7	Interaction (LE)		2L	1352144	G/T	9.83998e-52	1.11341e-26	1.51232e-80	0.00295324	0.0175826	0	CG5556	FBgn0031332	synonymous_variant													0.168675	0.155556	0.176471	0.174419	0.797101	1	0.989796	0.98374	0.909091	0.888889	0.688312	0.794872	0.805195	0.925532	0.954545	0.972973	0.676471	0.789474	0.957143	0.686567
		x	7	Interaction (LE)		2L	1352394	C/T	2.26487e-52	1.6782e-19	2.35887e-78	0.00281337	0.0465703	0	CG5556	FBgn0031332	synonymous_variant													0.236842	0.171429	0.1	0.15493	0.870968	1	1	0.985294	0.987342	0.873239	0.767123	0.833333	0.876543	0.936709	0.850575	0.945946	0.794872	0.742424	0.971429	0.675325
	x		7	Interaction (LE)		2L	1361190	G/A	3.06178e-46	6.84361e-80	3.37548e-33	0.00428012	0	0.0523275	NLaz	FBgn0053126	intron_variant													0.104	0.0654206	0.112245	0.191489	0.592233	0.840708	0.698113	0.864865	0.687023	0.704082	0.582418	0.596774	0.724138	0.932773	0.8	0.732143	0.857143	0.859813	0.878505	0.61
x			7	Interaction (LE)		2L	1370433	C/T	4.05306e-90	5.90878e-49	2.64637e-36	0	0.00108244	0.0401324	INTERGENIC	INTERGENIC	intergenic_region													0.204819	0.197917	0.160494	0.209524	0.928571	0.936709	0.94382	0.984127	0.958763	0.826667	0.918919	0.827586	0.8	0.923077	0.845238	0.96875	0.871795	0.904762	0.956044	0.804878
	x		7	Interaction (LE)		2L	1371382	G/T	8.84384e-71	1.72497e-76	1.3936e-48	0.000668807	0	0.0143976	INTERGENIC	INTERGENIC	intergenic_region													0.0916667	0.0630631	0.122449	0.111111	0.802198	0.75969	0.747368	0.885246	0.483051	0.666667	0.747253	0.666667	0.72973	0.830769	0.742857	0.768519	0.841584	0.823529	0.817204	0.556701
x			7	Interaction (LE)		2L	1406734	A/C	1.4061e-88	8.67749e-67	1.699e-37	0	0.000254939	0.0364448	robo2	FBgn0002543	intron_variant													0.206897	0.214286	0.28972	0.225225	0.915663	0.946903	0.977011	0.971154	0.925373	0.798077	0.865979	0.835165	0.738318	0.950495	0.9375	0.971698	0.916667	0.967391	0.959184	0.677419
x			7	Interaction (LE)		2L	1406755	A/T	2.25892e-91	6.71131e-23	2.72795e-17	0	0.0292309	0.203446	robo2	FBgn0002543	intron_variant													0.128205	0.163265	0.119266	0.0650407	0.701299	0.922414	0.709677	0.649485	0.684615	0.59633	0.642105	0.617647	0.491803	0.460784	0.494949	0.537037	0.746835	0.84375	0.915094	0.489362
x			7	Interaction (LE)		2L	1410340	G/C	5.70471e-107	1.105e-16	5.06963e-15	0	0.0694553	0.250945	robo2	FBgn0002543	intron_variant													0.262626	0.159091	0.147727	0.11828	0.897436	0.867347	0.858696	0.731707	0.75	0.577778	0.45977	0.555556	0.439024	0.358974	0.401709	0.45283	0.714286	0.930233	0.926829	0.580357
x			7	Interaction (LE)		2L	1415476	A/T	3.30255e-90	5.35467e-59	1.04636e-36	0	0.000371402	0.0389324	robo2	FBgn0002543	intron_variant													0.284211	0.177083	0.241379	0.141304	0.931507	0.950495	0.988764	0.98374	0.923077	0.780488	0.8625	0.885057	0.677083	0.95	0.914894	0.978947	0.867347	0.951807	0.989474	0.75
x			7	Interaction (LE)		2L	1444598	A/T	3.31573e-94	5.86534e-54	4.12854e-41	0	0.000562888	0.0272888	INTERGENIC	INTERGENIC	intergenic_region													0.208333	0.164706	0.192771	0.247191	0.9375	0.957447	1	0.992366	0.989899	0.835821	0.858974	0.878378	0.769231	0.896104	0.945055	0.987952	0.8875	0.989796	0.987013	0.641026
x			7	Interaction (LE)		2L	1451775	G/A	1.55087e-108	8.39269e-65	2.40478e-40	0	0.00026137	0.0290332	INTERGENIC	INTERGENIC	intergenic_region													0.1875	0.176471	0.223214	0.292453	0.869048	0.956989	0.974576	0.97619	0.972222	0.92	0.848101	0.921569	0.752066	0.921569	0.92233	0.97479	0.943182	0.991071	0.977011	0.675214
x			7	Interaction (LE)		2L	1458809	A/C	4.4711e-92	1.96249e-66	6.56793e-47	0	0.000247678	0.0167883	INTERGENIC	INTERGENIC	intergenic_region													0.217054	0.139535	0.18	0.269231	0.952941	0.851485	0.791667	0.805556	0.959677	0.924051	0.862745	0.842105	0.831683	0.90678	0.877358	0.935185	0.670213	0.969388	0.948454	0.61
	x		7	Interaction (LE)		2L	1471330	A/G	4.84586e-68	1.03663e-85	2.2874e-62	0.000686296	0	0.00285714	INTERGENIC	INTERGENIC	intergenic_region													0.148515	0.12844	0.235955	0.189474	0.883117	1	0.991071	0.902655	0.71134	0.791667	0.795181	0.804348	0.92233	0.928571	1	0.931034	0.87013	0.987342	0.792683	0.707317
	x		7	Interaction (LE)		2L	1471331	G/A	9.01883e-68	1.12235e-82	2.36582e-60	0.000669113	0	0.00405539	INTERGENIC	INTERGENIC	intergenic_region													0.168317	0.132075	0.229885	0.202128	0.884615	1	0.990909	0.904348	0.723404	0.794521	0.776471	0.835294	0.920792	0.927083	1	0.934783	0.875	0.988095	0.813953	0.705882
		x	7	Interaction (LE)		2L	1479099	A/T	2.56344e-19	1.16559e-19	1.91278e-80	0.0752683	0.045569	0	INTERGENIC	INTERGENIC	intergenic_region													0.12	0.0508475	0.188235	0.155963	0.929293	0.4	0.726316	0.554217	0.534351	0.635417	0.853659	0.872093	0.633929	0.807339	0.763636	0.946429	0.409524	0.611765	0.457944	0.583333
		x	7	Interaction (LE)		2L	1479851	A/C	9.17042e-14	5.93202e-21	3.72311e-99	0.157137	0.0379998	0	INTERGENIC	INTERGENIC	intergenic_region													0.104839	0.0891089	0.11215	0.0606061	0.903614	0.528846	0.837838	0.4625	0.491935	0.646341	0.75	0.770642	0.681416	0.814159	0.710744	0.829457	0.511111	0.514286	0.641304	0.510791
	x		7	Interaction (LE)		2L	1481914	C/T	9.53261e-32	7.95741e-78	2.08392e-23	0.0164928	0	0.117368	INTERGENIC	INTERGENIC	intergenic_region													0.185484	0.180851	0.176471	0.114286	0.426966	0.580645	0.72043	0.733333	0.68932	0.391304	0.557895	0.6	0.482456	0.779661	0.941748	0.764228	0.702128	0.973684	0.417582	0.45283
	x		7	Interaction (LE)		2L	1482341	C/A	6.69729e-44	1.10664e-90	2.99269e-26	0.00520362	0	0.0925906	INTERGENIC	INTERGENIC	intergenic_region													0.144	0.117188	0.206522	0.125	0.493506	0.650407	0.796296	0.757282	0.6	0.294737	0.552941	0.485437	0.456897	0.793893	0.880734	0.738636	0.73913	0.956522	0.826923	0.536364
x			7	Interaction (LE)		2L	1488473	C/T	9.16506e-85	1.69015e-52	1.09239e-58	0	0.00063302	0.00483175	INTERGENIC	INTERGENIC	intergenic_region													0.270833	0.172131	0.285714	0.203704	0.979592	0.902256	0.988889	0.952756	0.90991	0.817308	0.913978	0.881818	0.795455	0.90678	0.917355	0.961165	0.833333	0.982143	0.847619	0.653846
x			7	Interaction (LE)		2L	1488834	T/G	2.33499e-87	1.35022e-70	3.15379e-39	0	0.00027933	0.0313411	INTERGENIC	INTERGENIC	intergenic_region													0.221374	0.261261	0.290323	0.283186	0.942857	0.945736	0.990741	0.95	0.906542	0.884615	0.865979	0.867257	0.792453	0.925926	0.959016	0.99	0.919192	0.981982	0.947917	0.71134
		x	7	Interaction (LE)		2L	1490034	T/G	7.97988e-30	2.52337e-33	1.03371e-91	0.0203217	0.00744715	0	INTERGENIC	INTERGENIC	intergenic_region													0.137255	0.06	0.238532	0.133333	0.922222	0.815789	0.904762	0.629213	0.603604	0.685714	0.86747	0.907216	0.75	0.961538	0.964912	0.9375	0.708333	0.78	0.871287	0.514493
		x	7	Interaction (LE)		2L	1490041	A/C	1.23765e-28	1.97034e-35	2.10815e-86	0.0232888	0.00580028	0	INTERGENIC	INTERGENIC	intergenic_region													0.12381	0.0625	0.272727	0.163636	0.913043	0.839623	0.892157	0.623529	0.619469	0.676768	0.860465	0.893617	0.752475	0.961905	0.973451	0.938776	0.725275	0.794118	0.875	0.519084
		x	7	Interaction (LE)		2L	1490051	A/G	5.92442e-39	2.19547e-41	1.45041e-77	0.00790941	0.00306156	0	INTERGENIC	INTERGENIC	intergenic_region													0.0683761	0.040404	0.233645	0.0991736	0.915663	0.791667	0.87	0.536585	0.592593	0.673684	0.786517	0.840426	0.726316	0.917526	0.964912	0.78125	0.706522	0.731183	0.902174	0.5
		x	7	Interaction (LE)		2L	1490114	A/G	8.19959e-60	9.50268e-61	1.39302e-87	0.00152222	0.000326916	0	INTERGENIC	INTERGENIC	intergenic_region													0.1	0.0757576	0.177966	0.129771	0.88	0.823529	0.855932	0.728395	0.571429	0.723214	0.831683	0.865385	0.752	0.927419	0.915966	0.917431	0.633929	0.824074	0.868852	0.653846
x			7	Interaction (LE)		2L	1495069	C/G	2.18932e-85	4.44487e-58	3.57598e-27	0	0.000339559	0.085776	CG33128	FBgn0053128	synonymous_variant													0.192771	0.193878	0.22973	0.252336	0.933333	0.923077	1	0.955414	0.911111	0.883117	0.862069	0.825581	0.75641	0.901099	0.93617	0.94186	0.890625	0.983333	0.985915	0.753623
x			7	Interaction (LE)		2L	1496032	T/C	2.71502e-86	1.21404e-59	2.71666e-48	0	0.000294599	0.0148231	CG31926	FBgn0051926	missense_variant													0.173913	0.205882	0.310345	0.2	0.975904	0.941176	1	0.964029	0.888889	0.858824	0.915094	0.927083	0.792079	0.94186	0.941667	0.972973	0.861702	0.988764	0.94	0.728972
x			7	Interaction (LE)		2L	1507310	G/A	1.19436e-87	9.30674e-68	1.91457e-32	0	0.000280702	0.0557008	INTERGENIC	INTERGENIC	intergenic_region													0.278846	0.118421	0.195402	0.226415	0.933333	0.86747	0.988764	0.986111	0.966292	0.835294	0.954023	0.897727	0.778947	0.935185	0.943925	0.987805	0.858824	0.977528	0.958333	0.77381
x			7	Interaction (LE)		2L	1507405	C/A	3.12929e-86	9.26854e-66	7.49223e-44	0	0.000230681	0.0223981	INTERGENIC	INTERGENIC	intergenic_region													0.231481	0.164706	0.15625	0.266667	0.955882	0.931818	0.962025	0.942857	0.987654	0.831325	0.823529	0.944444	0.824742	0.944954	0.933333	0.987952	0.858824	1	0.971429	0.68
x			7	Interaction (LE)		2L	1512313	G/A	1.41318e-90	3.1759e-74	5.4674e-33	0	0.000130548	0.0529979	INTERGENIC	INTERGENIC	intergenic_region													0.315385	0.229358	0.153846	0.280992	0.950617	0.930693	0.98913	0.966667	0.92	0.802198	0.865385	0.833333	0.72549	0.968	0.978495	0.927273	0.879121	0.990566	0.955056	0.747368
	x		7	Interaction (LE)		2L	1514515	G/T	2.58399e-27	1.5416e-75	8.41366e-14	0.0273211	0	0.281524	INTERGENIC	INTERGENIC	intergenic_region													0.222222	0.119658	0.201923	0.130841	0.494624	0.466667	0.84466	0.634615	0.610169	0.207921	0.40367	0.38	0.602151	0.701493	0.612069	0.733871	0.694737	0.867769	0.894231	0.525
x			7	Interaction (LE)		2L	1515118	T/A	8.256e-92	1.25742e-50	4.57661e-52	0	0.000889213	0.0102646	INTERGENIC	INTERGENIC	intergenic_region													0.352941	0.192661	0.140187	0.254237	0.909091	0.949495	0.973913	0.954545	0.946809	0.863636	0.893333	0.880342	0.807339	0.891892	0.94898	0.976744	0.915789	0.965517	0.919643	0.632479
		x	7	Interaction (LE)		2L	1515841	G/C	3.16572e-46	9.32228e-43	1.10286e-92	0.00428039	0.00264432	0	INTERGENIC	INTERGENIC	intergenic_region													0.257143	0.149254	0.229358	0.303571	0.931818	0.991525	0.974138	0.814815	0.9	0.869565	0.762887	0.72449	0.895161	0.904762	0.922481	0.957983	0.728261	0.954128	0.71028	0.55814
	x		7	Interaction (LE)		2L	1526668	C/A	2.0187e-65	5.33832e-83	1.10101e-55	0.00092285	0	0.00747905	INTERGENIC	INTERGENIC	intergenic_region													0.255814	0.163462	0.207692	0.201681	0.911392	0.869565	0.873563	0.975904	0.785714	0.72093	0.775281	0.712644	0.88764	0.955556	0.943925	0.87037	0.813725	1	0.945946	0.5625
x	x		7	Interaction (LE)		2L	1550386	A/T	3.87513e-91	5.71545e-90	1.75461e-61	0	0	0.00316594	INTERGENIC	INTERGENIC	intergenic_region													0.326389	0.156522	0.235294	0.219298	0.913043	1	0.990385	0.980769	0.950413	0.843137	0.854167	0.910714	0.88	0.951613	1	0.977099	0.921348	0.976378	0.948718	0.669421
x			7	Interaction (LE)		2L	1566266	C/A	4.45064e-100	2.275e-69	1.23415e-38	0	0.000332502	0.0328192	haf	FBgn0261509	intron_variant													0.196429	0.156863	0.2625	0.3	1	0.89899	1	0.943262	0.969388	0.915663	0.921053	0.927083	0.892857	0.951456	1	0.915493	0.903226	0.967033	0.975309	0.747126
x			7	Interaction (LE)		2L	1582783	A/G	1.15617e-84	6.98877e-09	1.37983e-19	0	0.227358	0.165124	haf	FBgn0261509	intron_variant													0.151786	0.130841	0.2	0.169643	0.719512	0.762963	0.807018	0.635135	0.84058	0.721739	0.85567	0.590476	0.522936	0.510067	0.541096	0.382609	0.744186	0.784946	0.845361	0.486726
x			7	Interaction (LE)		2L	1582841	T/A	3.67671e-89	1.94815e-06	3.5987e-22	0	0.338864	0.131055	haf	FBgn0261509	intron_variant													0.236364	0.186275	0.151163	0.221154	0.904255	0.784615	0.971429	0.704225	0.952381	0.773585	0.784946	0.56701	0.471074	0.591549	0.523438	0.535088	0.782609	0.786408	0.852941	0.601695
x			7	Interaction (LE)		2L	1583406	G/A	3.43752e-97	2.56404e-18	6.29863e-13	0	0.0549492	0.305985	haf	FBgn0261509	intron_variant													0.168142	0.154545	0.209524	0.193277	0.895522	0.862069	0.888889	0.601942	0.766423	0.506494	0.788235	0.666667	0.461538	0.540816	0.580153	0.429907	0.817073	0.825688	0.88	0.563107
x			7	Interaction (LE)		2L	1585014	T/G	3.22711e-99	2.6992e-10	9.76598e-25	0	0.182384	0.104982	haf	FBgn0261509	intron_variant	CG10869	FBgn0031347	synonymous_variant										0.102804	0.126316	0.191919	0.177778	0.821429	0.769231	0.889908	0.880734	0.858209	0.681818	0.711111	0.738636	0.444444	0.575	0.61	0.424242	0.717647	0.725806	0.858696	0.531646
x			7	Interaction (LE)		2L	1585017	C/G	1.94811e-104	1.59676e-09	1.28635e-22	0	0.205742	0.126303	haf	FBgn0261509	intron_variant	CG10869	FBgn0031347	synonymous_variant										0.103774	0.12766	0.195876	0.188889	0.824561	0.798246	0.903846	0.881818	0.860465	0.691358	0.747253	0.744681	0.426966	0.576577	0.584158	0.43617	0.746835	0.724138	0.879518	0.575
x			7	Interaction (LE)		2L	1585023	G/A	5.65131e-96	1.42947e-08	2.68688e-25	0	0.239128	0.100183	haf	FBgn0261509	intron_variant	CG10869	FBgn0031347	synonymous_variant										0.111111	0.12766	0.194175	0.164948	0.818182	0.789474	0.888889	0.859649	0.835714	0.641026	0.723404	0.722222	0.430233	0.573913	0.5625	0.45	0.719512	0.672727	0.858824	0.512821
x			7	Interaction (LE)		2L	1585119	A/G	3.50715e-94	2.08899e-14	1.32935e-15	0	0.0974504	0.237937	haf	FBgn0261509	intron_variant	CG10869	FBgn0031347	synonymous_variant										0.137931	0.125	0.195652	0.179775	0.869565	0.837209	0.795181	0.910891	0.803279	0.662338	0.728395	0.602564	0.486239	0.509615	0.537634	0.512195	0.833333	0.797101	0.824742	0.682353
x			7	Interaction (LE)		2L	1585494	C/T	7.82249e-85	7.96038e-08	1.02809e-19	0	0.269912	0.163242	haf	FBgn0261509	intron_variant	CG10869	FBgn0031347	synonymous_variant										0.242718	0.157303	0.123457	0.254717	0.869565	0.860465	0.862069	0.867188	0.813084	0.698925	0.730769	0.710145	0.44898	0.552632	0.574074	0.544444	0.786885	0.663043	0.945055	0.588889
x			7	Interaction (LE)		2L	1586943	G/A	3.47274e-106	1.37102e-07	1.59123e-25	0	0.280394	0.098364	haf	FBgn0261509	intron_variant	CG10869	FBgn0031347	synonymous_variant										0.217391	0.230769	0.2	0.212766	0.857143	0.900901	0.977528	0.867769	0.939394	0.772152	0.903226	0.781609	0.616162	0.557522	0.61	0.55814	0.808219	0.852632	0.91358	0.556701
x			7	Interaction (LE)		2L	1587083	A/C	2.59133e-94	2.76762e-20	2.85951e-30	0	0.0417393	0.0660402	haf	FBgn0261509	intron_variant	CG10869	FBgn0031347	5_prime_UTR_variant	CG10869	FBgn0031347	5_prime_UTR_premature_start_codon_gain_variant							0.289474	0.201923	0.330357	0.397959	0.905882	0.894309	0.991453	0.923077	0.973684	0.880435	0.88785	0.899083	0.732143	0.70922	0.884615	0.717949	0.858491	0.827869	0.927835	0.765217
x			7	Interaction (LE)		2L	1587086	T/A	1.6984e-106	1.67614e-25	1.00882e-27	0	0.0206389	0.0814147	haf	FBgn0261509	intron_variant	CG10869	FBgn0031347	5_prime_UTR_variant										0.268908	0.182692	0.298246	0.357895	0.917647	0.881356	0.991525	0.910569	0.972973	0.879121	0.884615	0.88785	0.714286	0.707143	0.876923	0.690265	0.875	0.842975	0.923077	0.77193
x			7	Interaction (LE)		2L	1587177	T/G	7.36647e-126	2.47859e-24	4.12586e-46	0	0.0240839	0.0184238	haf	FBgn0261509	intron_variant	CG10869	FBgn0031347	upstream_gene_variant										0.169355	0.142857	0.178571	0.218182	0.903614	0.934066	0.990291	0.87234	0.968421	0.87037	0.928571	0.858586	0.666667	0.68254	0.865079	0.609524	0.810526	0.794643	0.938053	0.631148
x			7	Interaction (LE)		2L	1587214	T/G	1.11663e-90	5.006e-18	1.14998e-44	0	0.0572512	0.0206747	haf	FBgn0261509	intron_variant	CG10869	FBgn0031347	upstream_gene_variant										0.140625	0.114583	0.191304	0.221239	0.826667	0.858491	0.796748	0.786517	0.830357	0.846154	0.895238	0.833333	0.669643	0.651786	0.876033	0.505155	0.789474	0.685185	0.784615	0.567164
x			7	Interaction (LE)		2L	1587414	C/T	2.73249e-112	3.43129e-23	1.19734e-29	0	0.0280352	0.0697309	haf	FBgn0261509	intron_variant													0.170213	0.135417	0.17757	0.282443	0.8125	0.89	0.792793	0.890909	0.829457	0.826087	0.919643	0.830189	0.628319	0.655172	0.815385	0.471831	0.787879	0.806202	0.831683	0.581395
		x	7	Interaction (LE)		2L	1587473	G/C	3.91473e-80	2.70452e-39	8.88871e-82	0.000371353	0.0038709	0	haf	FBgn0261509	intron_variant													0.210526	0.140351	0.130435	0.204082	0.956044	0.990385	0.962963	0.892308	0.957265	0.788462	0.91	0.806122	0.921569	0.840336	0.941606	0.735043	0.864583	0.798387	0.932039	0.586957
x			7	Interaction (LE)		2L	1587699	C/T	2.25399e-99	2.07902e-46	4.69773e-69	0	0.00164434	0.00155211	haf	FBgn0261509	intron_variant													0.184874	0.150442	0.121495	0.2	0.979167	1	0.974359	0.893617	0.908163	0.785714	0.869159	0.89011	0.92	0.853659	0.960784	0.694215	0.846939	0.866142	0.913043	0.625
x			7	Interaction (LE)		2L	1588281	T/C	2.86794e-96	5.32595e-24	2.39424e-33	0	0.0251369	0.0517871	haf	FBgn0261509	intron_variant													0.145631	0.079646	0.142857	0.168142	0.670213	0.890909	0.747664	0.858491	0.890909	0.865169	0.780488	0.741573	0.64557	0.645669	0.833333	0.425532	0.853659	0.743902	0.847059	0.554455
x			7	Interaction (LE)		2L	1588311	C/A	5.7673e-109	3.20032e-20	4.36721e-34	0	0.0421327	0.0486027	haf	FBgn0261509	intron_variant													0.145455	0.106061	0.114035	0.2	0.736842	0.867257	0.78	0.856	0.87963	0.804348	0.797753	0.8	0.637255	0.625954	0.818182	0.333333	0.84375	0.777778	0.785714	0.556522
x			7	Interaction (LE)		2L	1588317	C/A	2.65869e-126	9.12314e-20	1.39357e-37	0	0.0448971	0.0361851	haf	FBgn0261509	intron_variant													0.172727	0.155556	0.113043	0.218182	0.810526	0.890756	0.970588	0.897638	0.973214	0.850575	0.814433	0.822917	0.623762	0.646154	0.813559	0.471154	0.881188	0.75641	0.904255	0.607477
x			7	Interaction (LE)		2L	1592225	A/G	8.82054e-100	4.64786e-72	2.04121e-59	0	0.000215285	0.00474453	haf	FBgn0261509	intron_variant													0.345865	0.201923	0.173077	0.208	0.94186	1	1	0.92	0.938931	0.852632	0.886792	0.961905	0.872727	0.910569	1	0.960784	0.864583	0.971154	0.935484	0.701754
x			6	Diet		2L	1592767	A/G	2.77996e-86	0.0938121	1.22186e-20	0	0.786017	0.14989	haf	FBgn0261509	intron_variant													0.201613	0.145299	0.132075	0.191304	0.892473	0.773585	0.789474	0.847458	0.701031	0.675	0.673913	0.640351	0.493827	0.286957	0.306452	0.408602	0.634783	0.349515	0.905263	0.566667
x			7	Interaction (LE)		2L	1597210	T/C	1.51341e-112	1.83404e-34	7.95502e-46	0	0.00653974	0.0190404	haf	FBgn0261509	intron_variant	CG31935	FBgn0051935	intron_variant										0.367347	0.17	0.183486	0.0990099	0.963415	1	0.988889	0.981707	0.954128	0.852941	0.692308	0.872093	0.70297	0.773196	0.841584	0.813084	0.904255	0.950495	0.930693	0.656566
x			7	Interaction (LE)		2L	1599383	G/A	1.26494e-134	1.08418e-25	3.7191e-31	0	0.0201335	0.0615878	haf	FBgn0261509	intron_variant	CG31935	FBgn0051935	intron_variant										0.26087	0.171053	0.166667	0.179487	0.904762	1	0.987805	0.988235	0.980583	0.846154	0.828283	0.818182	0.5625	0.60396	0.87619	0.642105	0.882979	0.918367	0.949495	0.693694
x			7	Interaction (LE)		2L	1599637	G/A	3.12523e-112	2.27758e-07	3.74648e-28	0	0.290796	0.0787094	haf	FBgn0261509	intron_variant	CG31935	FBgn0051935	intron_variant										0.2	0.259259	0.171171	0.128788	0.839506	0.886792	0.802198	0.966102	0.775862	0.635417	0.808333	0.688073	0.297297	0.491228	0.590476	0.605505	0.83	0.705882	0.654206	0.627451
x			7	Interaction (LE)		2L	1599775	T/C	4.02801e-114	1.54555e-12	5.83269e-35	0	0.129621	0.0448999	haf	FBgn0261509	intron_variant	CG31935	FBgn0051935	intron_variant										0.208333	0.156522	0.115044	0.163934	0.875	0.965812	0.677966	0.956897	0.890909	0.78481	0.814815	0.76	0.589474	0.44	0.722772	0.623853	0.857143	0.783505	0.755102	0.584906
x			7	Interaction (LE)		2L	1600363	A/C	3.73893e-101	1.23348e-19	5.64328e-38	0	0.0457232	0.0346474	haf	FBgn0261509	intron_variant	CG31935	FBgn0051935	intron_variant										0.326531	0.222222	0.127451	0.21875	0.825	1	1	0.951807	0.89899	0.873239	0.896104	0.857143	0.659341	0.521008	0.916667	0.786408	0.809524	0.938272	0.869565	0.654545
x			7	Interaction (LE)		2L	1600405	C/A	1.41261e-124	1.02077e-26	1.27557e-36	0	0.0174748	0.0391975	haf	FBgn0261509	intron_variant	CG31935	FBgn0051935	intron_variant										0.262626	0.213483	0.122449	0.154639	0.847059	1	1	0.977273	0.953271	0.846154	0.855263	0.906977	0.648352	0.612245	0.905263	0.731959	0.811111	1	0.978261	0.638655
x			7	Interaction (LE)		2L	1600866	A/T	4.914e-120	3.00367e-30	5.48309e-32	0	0.0110579	0.0580269	haf	FBgn0261509	intron_variant	CG31935	FBgn0051935	intron_variant										0.289157	0.243243	0.0793651	0.164835	0.955882	0.989247	1	0.987097	0.930233	0.927711	0.989011	0.881579	0.695122	0.62766	0.968421	0.817073	0.886364	0.959596	0.954023	0.742857
x			7	Interaction (LE)		2L	1600868	T/C	5.48572e-116	5.22853e-29	1.33962e-31	0	0.0129196	0.0597052	haf	FBgn0261509	intron_variant	CG31935	FBgn0051935	intron_variant										0.268293	0.271429	0.123077	0.159091	0.955224	0.988889	1	0.986842	0.94382	0.917647	0.989011	0.88	0.716049	0.630435	0.968421	0.807692	0.872093	0.96875	0.952381	0.753425
x			7	Interaction (LE)		2L	1600955	A/T	6.41399e-95	1.59507e-16	3.15505e-53	0	0.0710424	0.00929406	haf	FBgn0261509	splice_region_variant&intron_variant	CG31935	FBgn0051935	intron_variant										0.262626	0.154639	0.210526	0.115789	0.90625	0.987179	0.97619	0.979592	0.922078	0.878788	0.921348	0.814286	0.705128	0.66	0.9	0.728395	0.878788	0.86747	0.7875	0.643564
x			7	Interaction (LE)		2L	1601000	T/C	1.00253e-105	2.26486e-23	5.24983e-35	0	0.0273381	0.0447489	haf	FBgn0261509	synonymous_variant	CG31935	FBgn0051935	intron_variant										0.229167	0.295455	0.246377	0.0958904	0.927536	0.988235	0.975904	0.974194	0.947368	0.880597	0.924731	0.890244	0.72619	0.696629	0.85	0.753247	0.879518	0.928571	0.951807	0.641304
x			7	Interaction (LE)		2L	1601062	A/G	4.7827e-99	4.16076e-23	8.24692e-35	0	0.028409	0.0455076	haf	FBgn0261509	missense_variant	CG31935	FBgn0051935	intron_variant										0.258427	0.297297	0.231884	0.126582	0.945455	1	1	0.967105	0.954545	0.826667	0.909091	0.917647	0.673913	0.670455	0.866667	0.825	0.84127	0.90411	0.950617	0.703297
x			7	Interaction (LE)		2L	1601498	C/G	1.20946e-118	3.26972e-19	5.58933e-29	0	0.0484359	0.0732609	haf	FBgn0261509	synonymous_variant	CG31935	FBgn0051935	intron_variant										0.295455	0.168539	0.259259	0.128205	0.898734	1	0.988764	0.976	0.945205	0.853333	0.958904	0.914634	0.662791	0.592593	0.871795	0.689189	0.830986	0.956044	0.963855	0.616438
x			7	Interaction (LE)		2L	1601630	C/T	1.53101e-111	8.88252e-19	3.18559e-38	0	0.0515119	0.034161	haf	FBgn0261509	synonymous_variant	CG31935	FBgn0051935	intron_variant										0.269663	0.268293	0.148515	0.168675	0.933333	0.989899	1	0.954545	0.946237	0.861111	0.914634	0.813953	0.6	0.588235	0.898148	0.694118	0.747126	0.934783	0.939024	0.625
x			7	Interaction (LE)		2L	1601660	T/G	2.08736e-101	7.00263e-16	4.05906e-24	0	0.078119	0.110307	haf	FBgn0261509	synonymous_variant	CG31935	FBgn0051935	intron_variant										0.318681	0.195402	0.155556	0.126582	0.818182	0.946809	0.736111	0.92517	0.865979	0.876712	0.92	0.795181	0.465909	0.56	0.876106	0.546667	0.732558	0.9	0.927711	0.528736
x			7	Interaction (LE)		2L	1601816	T/C	7.45124e-97	2.45864e-15	3.48619e-23	0	0.0847127	0.119801	haf	FBgn0261509	synonymous_variant	CG31935	FBgn0051935	intron_variant										0.402439	0.164835	0.173913	0.164706	0.867925	0.909091	0.976471	0.941748	0.905882	0.779221	0.934426	0.879518	0.561798	0.56	0.797468	0.779412	0.797468	0.923077	0.935897	0.614458
x			7	Interaction (LE)		2L	1601915	A/G	1.66039e-113	4.39271e-16	8.18428e-41	0	0.075752	0.0280431	haf	FBgn0261509	splice_region_variant&intron_variant	CG31935	FBgn0051935	intron_variant										0.277778	0.12766	0.125	0.15625	0.893333	0.915966	0.990385	0.923077	0.936364	0.794872	0.910891	0.792683	0.610526	0.627273	0.803279	0.589744	0.820225	0.88764	0.847826	0.62037
x			7	Interaction (LE)		2L	1601963	C/T	1.21764e-98	4.29068e-14	1.45712e-38	0	0.102164	0.032997	haf	FBgn0261509	intron_variant	CG31935	FBgn0051935	intron_variant										0.327273	0.132653	0.193182	0.166667	0.906667	0.947368	0.978947	0.917526	0.936364	0.773333	0.91	0.790123	0.578947	0.656489	0.830189	0.628205	0.815217	0.9125	0.815217	0.587629
x			7	Interaction (LE)		2L	1601964	C/T	6.93095e-96	1.79006e-14	1.77921e-39	0	0.0965069	0.0306868	haf	FBgn0261509	intron_variant	CG31935	FBgn0051935	intron_variant										0.318182	0.142857	0.193182	0.182796	0.907895	0.938053	0.989247	0.919192	0.935185	0.782051	0.91	0.790123	0.5875	0.666667	0.842593	0.6375	0.820225	0.911392	0.802198	0.597938
x			7	Interaction (LE)		2L	1601977	T/C	4.66491e-97	4.91329e-15	1.21337e-41	0	0.0886129	0.0263372	haf	FBgn0261509	intron_variant	CG31935	FBgn0051935	intron_variant										0.336364	0.156863	0.185567	0.165049	0.910256	0.944444	0.988764	0.902174	0.915094	0.771084	0.910891	0.797619	0.583333	0.657143	0.831776	0.670732	0.785714	0.88764	0.795699	0.594059
x			7	Interaction (LE)		2L	1601981	A/T	1.05239e-122	1.94141e-22	1.92518e-33	0	0.0310443	0.0513545	haf	FBgn0261509	intron_variant	CG31935	FBgn0051935	intron_variant										0.330357	0.153846	0.185567	0.18	0.92	0.964912	0.989362	0.884211	0.90991	0.785714	0.909091	0.806818	0.56962	0.65942	0.833333	0.674699	0.793103	0.892473	0.806122	0.61
x			7	Interaction (LE)		2L	1601986	T/C	1.21422e-84	1.13355e-20	7.67226e-28	0	0.0395185	0.0807449	haf	FBgn0261509	intron_variant	CG31935	FBgn0051935	intron_variant										0.321739	0.142857	0.183673	0.168317	0.84	0.909091	0.75	0.882979	0.849057	0.782609	0.89	0.724138	0.554348	0.661972	0.833333	0.573034	0.758621	0.894737	0.804124	0.56
x			7	Interaction (LE)		2L	1602000	A/C	2.57006e-90	2.03723e-22	6.82059e-27	0	0.0311354	0.0878239	haf	FBgn0261509	intron_variant	CG31935	FBgn0051935	intron_variant										0.317829	0.171171	0.141414	0.168142	0.831169	0.906542	0.736264	0.885417	0.842105	0.814433	0.871287	0.714286	0.5625	0.632353	0.863636	0.583333	0.786517	0.880435	0.816092	0.5625
x			7	Interaction (LE)		2L	1602009	T/G	6.07801e-85	4.91274e-18	1.57286e-25	0	0.0571776	0.0983283	haf	FBgn0261509	intron_variant	CG31935	FBgn0051935	intron_variant										0.346457	0.1875	0.21875	0.181034	0.843373	0.90566	0.76087	0.893204	0.827273	0.836735	0.855769	0.72619	0.536082	0.653226	0.869159	0.588235	0.788235	0.897727	0.806818	0.540816
x			7	Interaction (LE)		2L	1602025	G/T	8.6759e-88	3.61526e-15	7.12092e-22	0	0.0868701	0.134441	haf	FBgn0261509	intron_variant	CG31935	FBgn0051935	intron_variant										0.330709	0.218182	0.232323	0.181818	0.8	0.908163	0.763441	0.930693	0.816514	0.819149	0.865979	0.786517	0.475728	0.657658	0.862385	0.552941	0.829545	0.870968	0.806818	0.547368
x			7	Interaction (LE)		2L	1602094	C/T	4.77273e-92	1.87676e-19	6.05179e-32	0	0.0468246	0.0582428	haf	FBgn0261509	intron_variant	CG31935	FBgn0051935	intron_variant										0.27027	0.145455	0.162791	0.132743	0.742268	0.897959	0.763636	0.96	0.860465	0.824176	0.865169	0.772727	0.510417	0.656863	0.827869	0.591837	0.826087	0.839623	0.8125	0.49505
x			7	Interaction (LE)		2L	1602117	G/C	1.85012e-92	2.54569e-25	6.93334e-32	0	0.0211381	0.0583831	haf	FBgn0261509	intron_variant	CG31935	FBgn0051935	intron_variant										0.20354	0.0693069	0.166667	0.0769231	0.761364	0.894118	0.735849	0.953488	0.792208	0.804878	0.826087	0.771084	0.536082	0.580952	0.830189	0.629213	0.83	0.836538	0.836735	0.53
x			7	Interaction (LE)		2L	1602201	A/C	2.96827e-86	9.01048e-23	1.2485e-17	0	0.0296854	0.197444	haf	FBgn0261509	intron_variant	CG31935	FBgn0051935	intron_variant										0.19802	0.0853659	0.113636	0.1	0.8	0.859375	0.688312	0.893939	0.72619	0.757143	0.811594	0.706897	0.482759	0.578431	0.724638	0.532258	0.816667	0.906977	0.804878	0.558442
x			7	Interaction (LE)		2L	1602280	T/C	2.79189e-108	4.96454e-26	4.17562e-23	0	0.0191945	0.120719	haf	FBgn0261509	intron_variant	CG31935	FBgn0051935	intron_variant										0.272727	0.238636	0.216216	0.111111	0.88	0.988372	0.977011	0.978495	0.92233	0.869048	0.88	0.898551	0.546512	0.764151	0.826087	0.75641	0.823529	0.964286	0.952381	0.763158
x			7	Interaction (LE)		2L	1605824	T/C	6.31907e-139	7.25341e-28	1.5313e-33	0	0.0150624	0.0509345	haf	FBgn0261509	intron_variant	CG31935	FBgn0051935	intron_variant										0.284483	0.209524	0.163265	0.14433	0.978022	0.907216	0.990291	0.969388	0.934959	0.846154	0.925532	0.867925	0.520833	0.643478	0.883929	0.717647	0.896907	0.910112	0.947368	0.647059
x			7	Interaction (LE)		2L	1607463	C/T	4.28959e-89	2.23524e-31	1.38271e-28	0	0.00949148	0.0758192	haf	FBgn0261509	3_prime_UTR_variant	CG31935	FBgn0051935	intron_variant										0.245614	0.151786	0.176471	0.131868	0.7	0.971014	0.759036	0.957627	0.84	0.704545	0.658228	0.816667	0.365591	0.681818	0.880435	0.73494	0.8	0.852273	0.791667	0.621951
x			7	Interaction (LE)		2L	1611607	C/T	1.11469e-86	8.03576e-57	3.02169e-51	0	0.00050226	0.0108869	CG14352	FBgn0031351	missense_variant													0.216981	0.1875	0.217391	0.193182	0.985075	0.9875	0.985075	0.942308	0.960526	0.867647	0.944444	0.935484	0.864198	0.929293	1	0.965116	0.857143	1	0.977778	0.688679
	x		7	Interaction (LE)		2L	1613491	C/T	5.92153e-61	3.90663e-87	3.35419e-35	0.00142781	0	0.0442476	RFeSP	FBgn0021906	intron_variant													0.189189	0.173913	0.259615	0.213115	0.647727	0.964286	0.712871	0.899225	0.7	0.818182	0.84	0.930233	0.873874	0.915789	1	0.846774	0.87234	0.970588	0.934211	0.617647
x	x		7	Interaction (LE)		2L	1614394	A/G	1.56132e-95	1.67772e-81	2.61095e-49	0	0	0.0134396	INTERGENIC	INTERGENIC	intergenic_region													0.315385	0.190476	0.206186	0.181818	0.909091	1	0.958763	0.958904	0.971429	0.847826	0.902174	0.913462	0.936508	0.902439	1	0.960396	0.916667	0.978947	0.963303	0.727273
x			7	Interaction (LE)		2L	1614680	A/C	1.42873e-84	3.58954e-09	1.47911e-42	0	0.217386	0.0246057	INTERGENIC	INTERGENIC	intergenic_region													0.25641	0.169643	0.166667	0.148515	0.829268	0.925234	0.955556	0.725	0.946154	0.7875	0.853933	0.787234	0.561404	0.59375	0.773196	0.678899	0.814815	0.776596	0.597701	0.536842
x			7	Interaction (LE)		2L	1614911	C/T	1.00404e-84	1.14014e-07	8.34106e-23	0	0.276809	0.123942	INTERGENIC	INTERGENIC	intergenic_region													0.291262	0.186916	0.0860215	0.111111	0.818182	0.833333	0.671233	0.905109	0.517544	0.897436	0.821782	0.836957	0.441176	0.581197	0.604396	0.509434	0.803922	0.794118	0.722892	0.650943
x			7	Interaction (LE)		2L	1615578	T/C	3.1119e-110	2.3621e-14	4.76525e-47	0	0.0983135	0.016714	INTERGENIC	INTERGENIC	intergenic_region													0.235294	0.216216	0.0659341	0.113924	0.90411	0.96875	0.988764	0.927835	0.966292	0.931507	0.895349	0.864407	0.659574	0.593407	0.836957	0.673267	0.813953	0.857143	0.760563	0.71875
	x		7	Interaction (LE)		2L	1624552	G/A	2.34487e-84	3.82478e-79	8.69992e-54	7.12758e-05	0	0.00884097	CR44603	FBgn0265814	non_coding_exon_variant													0.110092	0.132653	0.135135	0.168317	0.942029	1	0.977778	0.935252	0.715789	0.69863	0.875	0.925	0.87234	0.936709	1	0.947368	0.891304	1	0.970149	0.620253
x			7	Interaction (LE)		2L	1624707	A/G	9.40248e-94	2.61117e-56	7.83828e-53	0	0.000479731	0.00937042	CR44603	FBgn0265814	non_coding_exon_variant													0.232759	0.184211	0.136364	0.150538	0.957143	1	0.987654	0.967391	0.945652	0.844156	0.884615	0.91358	0.851351	0.910256	1	0.948718	0.941176	1	0.976471	0.627451
	x		7	Interaction (LE)		2L	1624950	A/G	1.22434e-74	1.05111e-86	4.25635e-50	0.000391459	0	0.0124057	CR44603	FBgn0265814	non_coding_exon_variant													0.129412	0.115789	0.211538	0.184466	0.918919	1	0.988889	0.867647	0.765217	0.7375	0.7875	0.916667	0.934066	0.9375	1	0.934066	0.95122	0.987952	0.965517	0.626374
x			7	Interaction (LE)		2L	1624965	T/C	6.16739e-103	1.5692e-05	9.28278e-31	0	0.394902	0.0634371	CR44603	FBgn0265814	non_coding_exon_variant													0.0612245	0.0851064	0.104762	0.0660377	0.753425	0.808511	0.876543	0.805195	0.762376	0.703704	0.633803	0.777778	0.28125	0.464646	0.769231	0.313131	0.744186	0.804878	0.715909	0.506024
x			7	Interaction (LE)		2L	1624966	G/C	2.98946e-101	2.06212e-06	9.28401e-31	0	0.340253	0.0634337	CR44603	FBgn0265814	non_coding_exon_variant													0.0645161	0.0842105	0.103774	0.0666667	0.76	0.80198	0.858824	0.807692	0.772277	0.72619	0.613333	0.775	0.290323	0.474747	0.772152	0.336735	0.755814	0.802469	0.730337	0.523256
x			7	Interaction (LE)		2L	1626368	T/A	2.62008e-95	7.59449e-70	1.85521e-61	0	0.00034965	0.00315904	INTERGENIC	INTERGENIC	intergenic_region													0.266667	0.2	0.161765	0.152	0.988506	1	0.990991	0.942308	0.942857	0.903614	0.927835	0.897196	0.886598	0.92	1	0.956989	0.932584	0.979167	0.955056	0.654545
	x		7	Interaction (LE)		2L	1626585	A/G	9.49354e-76	2.45375e-79	4.20707e-56	0.00038506	0	0.00742972	INTERGENIC	INTERGENIC	intergenic_region													0.176471	0.0786517	0.140845	0.141667	0.901639	1	0.935897	0.942308	0.756098	0.640625	0.756757	0.915663	0.891566	0.890244	1	0.896552	0.955882	0.986842	0.952941	0.531915
	x		7	Interaction (LE)		2L	1626586	A/T	6.31239e-72	6.6303e-76	1.76697e-59	0.000523104	0	0.00440367	INTERGENIC	INTERGENIC	intergenic_region													0.173077	0.076087	0.142857	0.140351	0.910714	1	0.935897	0.942308	0.75	0.629032	0.75	0.925926	0.903614	0.903614	1	0.895349	0.955224	0.986486	0.9375	0.515789
		x	7	Interaction (LE)		2L	1627532	A/T	1.60952e-43	9.02457e-45	1.18992e-103	0.00536853	0.0019372	0	INTERGENIC	INTERGENIC	intergenic_region													0.21875	0.14876	0.171875	0.179688	0.893617	0.76	0.893805	0.686275	0.743802	0.727273	0.931034	0.961538	0.891892	0.894737	1	0.966102	0.785714	0.822034	0.607143	0.526786
x	x		7	Interaction (LE)		2L	1627919	C/A	1.02386e-104	7.8185e-87	1.15755e-49	0	0	0.0128602	INTERGENIC	INTERGENIC	intergenic_region													0.325926	0.174312	0.219048	0.159091	0.952381	0.942623	0.962963	0.934211	0.964029	0.849462	0.871287	0.934959	0.921739	0.898148	1	0.97479	0.930233	0.990385	0.949495	0.696429
	x		7	Interaction (LE)		2L	1632608	C/G	2.80201e-61	3.76544e-94	8.69642e-31	0.00135117	0	0.0633079	INTERGENIC	INTERGENIC	intergenic_region													0.237288	0.0869565	0.172414	0.126214	0.671053	0.641509	0.860215	0.942529	0.794393	0.662651	0.76087	0.734694	0.75	0.941176	0.98913	0.848485	0.891304	1	0.95614	0.524752
	x		7	Interaction (LE)		2L	1633223	G/T	9.20873e-52	2.51045e-101	3.64468e-32	0.00295408	0	0.0573563	INTERGENIC	INTERGENIC	intergenic_region													0.245763	0.169231	0.159091	0.162393	0.758242	0.648352	0.860215	0.888	0.838384	0.768293	0.640777	0.782609	0.858333	0.941176	1	0.852941	0.927711	1	0.95283	0.626263
x	x		7	Interaction (LE)		2L	1637734	G/T	1.28112e-90	7.83343e-114	7.93746e-44	0	0	0.0225569	INTERGENIC	INTERGENIC	intergenic_region													0.213675	0.155738	0.16092	0.0851064	0.691358	0.761468	0.946809	0.904762	0.912281	0.858491	0.880342	0.905263	0.913978	0.941667	1	0.932692	0.939394	1	0.948454	0.638655
	x		7	Interaction (LE)		2L	1638700	A/G	3.92771e-76	4.792e-87	1.17362e-31	0.000395883	0	0.0593898	INTERGENIC	INTERGENIC	intergenic_region													0.227273	0.142857	0.209524	0.159574	0.68	0.777778	0.698925	0.822222	0.815385	0.731707	0.886364	0.939394	0.894737	0.963636	1	0.842697	0.865979	0.964286	0.94	0.586207
	x		7	Interaction (LE)		2L	1639570	A/G	4.45759e-52	4.65379e-78	4.40675e-40	0.00291807	0	0.0296769	INTERGENIC	INTERGENIC	intergenic_region													0.165138	0.0722892	0.184783	0.166667	0.6	0.747967	0.784483	0.901786	0.7	0.708333	0.793478	0.844828	0.863158	0.916667	0.927835	0.827957	0.93	0.877778	0.905263	0.598131
	x		7	Interaction (LE)		2L	1639695	C/T	5.74921e-71	9.81536e-116	9.80366e-32	0.000651112	0	0.0590694	INTERGENIC	INTERGENIC	intergenic_region													0.209677	0.177966	0.142857	0.18018	0.78022	0.730435	0.970874	0.873418	0.81982	0.755319	0.766355	0.852273	0.87395	0.901639	0.937984	0.927273	0.9375	0.980583	0.835052	0.656566
	x		7	Interaction (LE)		2L	1640766	G/A	4.09097e-72	2.55579e-100	2.27355e-34	0.000501179	0	0.0473222	INTERGENIC	INTERGENIC	intergenic_region													0.165217	0.135135	0.26087	0.0510204	0.746667	0.727273	0.960784	0.881356	0.75	0.684783	0.849315	0.962963	0.875	0.935185	1	0.907407	0.924051	1	0.946237	0.633333
	x		7	Interaction (LE)		2L	1654507	G/A	4.21102e-56	2.05016e-80	2.06415e-22	0.00215895	0	0.128337	chinmo	FBgn0086758	intron_variant													0.349206	0.179775	0.253968	0.149425	0.714286	0.846939	0.952381	0.960784	0.946237	0.865672	0.823529	0.913043	0.947368	0.904762	1	0.988636	0.977011	1	0.988506	0.737374
x	x		7	Interaction (LE)		2L	1655466	A/T	1.27702e-84	1.99238e-112	1.46444e-48	0	0	0.0144206	chinmo	FBgn0086758	intron_variant													0.217105	0.147826	0.326923	0.0839161	0.792079	0.735537	0.982906	0.967742	0.862069	0.821053	0.866667	0.934426	0.867647	0.943089	1	0.968992	0.904762	1	0.981818	0.603306
x			7	Interaction (LE)		2L	1659951	G/A	1.00201e-102	2.19678e-23	6.32272e-17	0	0.0272864	0.210588	chinmo	FBgn0086758	intron_variant													0.15	0.0849057	0.170213	0.0672269	0.714286	0.678161	0.8875	0.9375	0.544444	0.666667	0.765432	0.83	0.523364	0.409524	0.530612	0.619565	0.933333	0.658824	0.896552	0.712766
	x		7	Interaction (LE)		2L	1661893	C/A	2.35744e-36	5.97229e-82	5.02619e-19	0.010184	0	0.173769	chinmo	FBgn0086758	intron_variant													0.124088	0.0674157	0.147727	0.121212	0.494505	0.459184	0.813953	0.48913	0.439252	0.647059	0.652174	0.6625	0.621359	0.763636	0.715686	0.849462	0.978723	0.934783	0.797753	0.633028
	x		7	Interaction (LE)		2L	1666154	T/G	3.15949e-56	1.36085e-93	1.72499e-51	0.00212219	0	0.0107266	chinmo	FBgn0086758	intron_variant													0.253623	0.140496	0.149123	0.104839	0.618557	0.732824	0.979381	0.648148	0.870968	0.79	0.732673	0.742574	0.822581	0.888889	0.983193	0.943089	0.857143	0.946429	0.77551	0.607143
x			7	Interaction (LE)		2L	1668122	C/T	2.31735e-92	1.06418e-15	6.4643e-17	0	0.0802544	0.210743	chinmo	FBgn0086758	intron_variant													0.144	0.14876	0.157407	0.0485437	0.6	0.584746	0.752137	0.879518	0.537736	0.646552	0.712963	0.732673	0.259259	0.465649	0.457627	0.688679	0.818182	0.936709	0.628099	0.575472
x			7	Interaction (LE)		2L	1668276	A/T	6.35086e-95	1.92484e-16	1.08907e-16	0	0.0718729	0.215173	chinmo	FBgn0086758	intron_variant													0.2	0.104762	0.1	0.0350877	0.62963	0.587719	0.803738	0.869565	0.495798	0.617021	0.741176	0.728972	0.157303	0.456897	0.466667	0.705882	0.770833	0.943925	0.54878	0.669725
x			7	Interaction (LE)		2L	1668299	T/C	3.25549e-86	5.63187e-16	1.33059e-20	0	0.0770142	0.150368	chinmo	FBgn0086758	intron_variant													0.17094	0.11215	0.0927835	0.04	0.654321	0.561905	0.778846	0.863309	0.477477	0.598039	0.72973	0.706897	0.186813	0.491667	0.50495	0.690722	0.78125	0.923913	0.559524	0.623853
x			7	Interaction (LE)		2L	1668523	C/G	4.08838e-105	1.93949e-17	2.951e-20	0	0.0623037	0.155079	chinmo	FBgn0086758	intron_variant													0.253731	0.245614	0.221239	0.0471698	0.7625	0.664	0.968421	0.895425	0.862069	0.75	0.923913	0.708333	0.5	0.542373	0.636364	0.682927	0.730769	0.928571	0.808989	0.628866
x			7	Interaction (LE)		2L	1668585	C/T	3.3077e-93	4.12036e-22	2.68371e-21	0	0.0324397	0.141365	chinmo	FBgn0086758	intron_variant													0.25	0.184783	0.172131	0.0679612	0.756757	0.608247	0.965517	0.858268	0.869159	0.724138	0.836957	0.730337	0.486957	0.514019	0.678899	0.75	0.816327	0.896552	0.712766	0.635417
		x	7	Interaction (LE)		2L	1669667	A/C	1.42763e-18	2.30167e-57	9.9339e-82	0.0830359	0.000423504	0	chinmo	FBgn0086758	intron_variant													0.120301	0.118182	0.126126	0.111888	0.50495	0.457627	0.592233	0.605769	0.575221	0.773196	0.765306	0.779661	0.771186	0.923077	1	0.690265	0.826923	0.652174	0.610619	0.492063
		x	7	Interaction (LE)		2L	1669769	C/A	1.10679e-19	1.09431e-54	1.73584e-77	0.0716704	0.000518672	0	chinmo	FBgn0086758	intron_variant													0.130435	0.0673077	0.0957447	0.0792079	0.525641	0.578431	0.558333	0.555556	0.578947	0.676768	0.811881	0.761062	0.829457	0.901639	0.99187	0.683673	0.718447	0.669811	0.59375	0.529915
		x	7	Interaction (LE)		2L	1670161	C/T	4.0391e-29	8.04588e-66	5.12621e-77	0.0219032	0.000232693	0	chinmo	FBgn0086758	5_prime_UTR_variant	chinmo	FBgn0086758	intron_variant										0.287879	0.0964912	0.153846	0.116505	0.545455	0.518182	0.833333	0.657407	0.728814	0.73494	0.90566	0.911392	0.869159	0.964602	1	0.969697	0.806452	0.706522	0.817073	0.571429
		x	7	Interaction (LE)		2L	1670202	A/G	1.96328e-14	1.53285e-52	1.88243e-79	0.143757	0.000636614	0	chinmo	FBgn0086758	intron_variant													0.160714	0.0980392	0.142857	0.0674157	0.486111	0.444444	0.591398	0.613208	0.605263	0.661972	0.848485	0.805195	0.866667	0.972727	0.990741	0.786408	0.7375	0.701149	0.518519	0.53125
		x	7	Interaction (LE)		2L	1670429	C/T	4.11837e-20	1.43934e-48	2.16351e-90	0.0677061	0.00122115	0	chinmo	FBgn0086758	intron_variant													0.288732	0.113208	0.0957447	0.0769231	0.557377	0.504202	0.680412	0.615385	0.647619	0.791667	0.90625	0.845361	0.94186	0.938596	0.99187	0.913043	0.819277	0.684211	0.580247	0.513514
		x	7	Interaction (LE)		2L	1670458	G/A	3.50169e-19	7.8585e-44	6.1218e-107	0.0765867	0.00226421	0	chinmo	FBgn0086758	intron_variant													0.244275	0.0980392	0.134021	0.0736842	0.650794	0.577586	0.808081	0.658915	0.78	0.771429	0.851485	0.878788	0.936842	0.954545	1	0.932584	0.851852	0.732673	0.666667	0.561905
		x	7	Interaction (LE)		2L	1670479	A/G	8.95742e-27	7.11703e-55	6.79924e-93	0.0290963	0.000526981	0	chinmo	FBgn0086758	intron_variant													0.235294	0.0947368	0.188679	0.0490196	0.6	0.587719	0.809524	0.704225	0.784483	0.809524	0.88	0.885057	0.903226	0.954128	1	0.958333	0.755814	0.776596	0.819277	0.56383
	x		7	Interaction (LE)		2L	1675714	T/A	7.93511e-57	8.06609e-79	3.0818e-45	0.0020201	0	0.019651	chinmo	FBgn0086758	intron_variant													0.195402	0.175824	0.127273	0.145631	0.705882	0.718447	0.806452	0.903846	0.885965	0.762887	0.901099	0.822222	0.842105	0.925	1	0.898148	0.920455	0.890909	0.845361	0.659794
	x		7	Interaction (LE)		2L	1675719	T/A	3.43581e-84	2.87577e-88	3.74557e-33	7.00771e-05	0	0.0525039	chinmo	FBgn0086758	intron_variant													0.253012	0.178571	0.184466	0.173469	0.90625	0.745098	1	0.927083	0.947368	0.911111	0.935484	0.94186	0.875	0.923729	1	0.990291	0.977273	1	0.936842	0.684783
	x		7	Interaction (LE)		2L	1675720	C/A	2.39357e-83	2.22871e-86	2.51267e-31	0.00013245	0	0.0610464	chinmo	FBgn0086758	intron_variant													0.216867	0.2	0.137255	0.13	0.703125	0.72549	0.787234	0.882979	0.886957	0.784946	0.892473	0.840909	0.865169	0.922414	1	0.895238	0.920455	0.915888	0.83871	0.673684
	x		7	Interaction (LE)		2L	1675897	T/G	3.76528e-84	1.36366e-75	4.38859e-43	6.98812e-05	0	0.0238095	chinmo	FBgn0086758	intron_variant													0.348837	0.184466	0.233871	0.12381	0.76087	0.801802	0.968421	0.916667	0.940678	0.900901	0.894737	0.909091	0.878505	0.930435	1	0.972727	0.925532	1	0.94898	0.594059
x	x		7	Interaction (LE)		2L	1675910	A/T	1.38181e-84	9.19181e-80	1.20336e-44	0	0	0.0206277	chinmo	FBgn0086758	intron_variant													0.338462	0.238532	0.247934	0.108108	0.793478	0.825397	0.967391	0.92053	0.936937	0.90991	0.918919	0.89899	0.883929	0.932203	1	0.981818	0.95122	1	0.958333	0.582524
	x		7	Interaction (LE)		2L	1676324	G/T	3.99483e-68	1.29206e-87	1.60729e-44	0.000668598	0	0.0208791	chinmo	FBgn0086758	intron_variant													0.259843	0.173913	0.233645	0.0932203	0.804598	0.660714	0.950495	0.890625	0.880952	0.861111	0.850877	0.8125	0.907563	0.890625	0.990566	0.919643	0.944954	1	0.854369	0.574074
	x		7	Interaction (LE)		2L	1676393	G/T	4.78541e-83	1.83826e-82	1.5034e-36	0.000130039	0	0.0394625	chinmo	FBgn0086758	intron_variant													0.298246	0.216667	0.241758	0.0884956	0.753086	0.70339	0.980769	0.929412	0.897436	0.891304	0.979592	0.873684	0.930693	0.857143	1	0.988235	0.947917	1	0.958763	0.62963
x			12	Diet		2L	1713706	C/G	1.68267e-87	0.647844	5.87557e-05	0	0.949538	0.671989	frtz	FBgn0086698	synonymous_variant													0.783133	0.829545	0.853659	0.965116	0.436364	0.344828	0.316456	0.258278	0.246753	0.37931	0.285714	0.410959	0.857143	0.769231	0.864583	0.506667	0.316667	0.393939	0.183099	0.3125
	x		7	Interaction (LE)		2L	1752127	A/T	1.07566e-58	1.14788e-78	1.37664e-27	0.0017214	0	0.0825163	CG17712	FBgn0027597	upstream_gene_variant	CG17648	FBgn0031364	upstream_gene_variant	INTERGENIC	INTERGENIC	intergenic_region							0.303571	0.315315	0.369565	0.283333	0.67033	0.787402	0.966387	0.894737	0.872881	0.882353	0.894231	0.963636	0.95283	0.929134	1	0.923077	0.989796	1	0.957895	0.647541
	x		7	Interaction (LE)		2L	1752226	A/T	8.07794e-58	5.94619e-77	5.75254e-23	0.00184573	0	0.122222	CG17712	FBgn0027597	upstream_gene_variant	CG17648	FBgn0031364	upstream_gene_variant	INTERGENIC	INTERGENIC	intergenic_region							0.348214	0.313725	0.349057	0.255556	0.767442	0.72549	0.962963	0.953488	0.852174	0.870968	0.9375	0.944444	0.935185	0.909091	1	0.951923	0.964706	1	1	0.669565
x			7	Interaction (LE)		2L	1755787	T/C	2.58882e-119	5.90477e-51	3.14633e-26	0	0.000869826	0.0927078	Gr22f	FBgn0041249	missense_variant													0.153846	0.112069	0.161905	0.079646	0.571429	0.621359	0.946809	0.842466	0.871287	0.829545	0.867925	0.807692	0.472727	0.713115	0.836538	0.719626	0.878788	0.938053	0.752577	0.613636
	x		7	Interaction (LE)		2L	1757407	A/C	4.02065e-49	1.75982e-76	5.16761e-21	0.00355749	0	0.145063	INTERGENIC	INTERGENIC	intergenic_region													0.0769231	0.0789474	0.172043	0.0574713	0.423077	0.424528	0.659091	0.637795	0.585366	0.677778	0.728155	0.8	0.811321	0.890244	0.952941	0.444444	0.828571	0.989011	0.756098	0.547368
	x		7	Interaction (LE)		2L	1757854	A/C	3.34787e-33	1.22131e-76	2.03235e-28	0.0141368	0	0.0769882	INTERGENIC	INTERGENIC	intergenic_region													0.270492	0.221154	0.348624	0.207207	0.619565	0.728814	0.940476	0.723077	0.72973	0.674419	0.69	0.880734	0.915888	0.913669	0.954198	0.756522	0.93	1	0.8	0.550459
	x		7	Interaction (LE)		2L	1762973	C/A	3.44461e-69	3.163e-80	8.06427e-35	0.000671946	0	0.0455146	INTERGENIC	INTERGENIC	intergenic_region													0.352941	0.245283	0.316327	0.282443	0.752475	0.760331	0.961538	0.897436	0.921739	0.88	0.913462	0.963964	0.962264	0.928	1	0.97	0.938144	1	0.970874	0.62037
	x		7	Interaction (LE)		2L	1773456	A/G	6.02878e-55	8.64608e-82	2.77537e-40	0.00232154	0	0.0292166	INTERGENIC	INTERGENIC	intergenic_region													0.0736842	0.032967	0.347826	0.206349	0.579545	0.614679	0.843137	0.739837	0.857143	0.920792	0.900901	0.80597	0.716312	0.933333	1	0.934066	0.946237	1	0.639706	0.735849
		x	7	Interaction (LE)		2L	1782357	A/T	3.55328e-14	4.68599e-34	3.10946e-96	0.148843	0.00686846	0	INTERGENIC	INTERGENIC	intergenic_region													0.157143	0.0707965	0.234783	0.0671642	0.6125	0.460432	0.518182	0.777778	0.626866	0.729167	0.816327	0.710938	0.743802	0.766423	0.965035	0.902655	0.5	0.792453	0.603604	0.413223
		x	7	Interaction (LE)		2L	1782387	T/C	1.27281e-15	1.58767e-29	1.46421e-90	0.122667	0.0121306	0	INTERGENIC	INTERGENIC	intergenic_region													0.14966	0.0687023	0.286957	0.0569106	0.566265	0.451128	0.530973	0.72	0.633094	0.735294	0.794393	0.730435	0.677686	0.784	0.954545	0.890909	0.464646	0.80531	0.592593	0.420168
	x		7	Interaction (LE)		2L	1782654	G/A	1.79788e-72	5.64084e-92	9.3216e-33	0.000453309	0	0.0540153	INTERGENIC	INTERGENIC	intergenic_region													0.236842	0.105263	0.131579	0.0793651	0.605263	0.65812	0.57	0.852113	0.704918	0.816327	0.90625	0.872727	0.710526	0.875969	0.991304	0.794393	0.964706	0.989247	0.709091	0.67
	x		7	Interaction (LE)		2L	1786987	G/A	1.20886e-49	1.74994e-102	1.3161e-29	0.00345678	0	0.0698596	INTERGENIC	INTERGENIC	intergenic_region													0.175	0.181034	0.314286	0.302752	0.666667	0.626506	0.95098	0.75	0.720339	0.797468	0.846154	0.909091	0.946903	0.889764	1	0.963964	0.970588	0.991453	0.886792	0.622807
	x		7	Interaction (LE)		2L	1787218	A/G	7.49759e-66	2.65579e-86	1.59432e-30	0.000892349	0	0.0648313	INTERGENIC	INTERGENIC	intergenic_region													0.319328	0.285714	0.327103	0.269841	0.747253	0.707317	0.894118	0.882353	0.854701	0.864078	0.950495	0.946429	0.940171	0.927007	1	0.951456	0.938776	1	0.909091	0.652893
	x		7	Interaction (LE)		2L	1787251	C/A	1.53222e-43	2.27297e-100	3.62294e-18	0.00536875	0	0.187773	INTERGENIC	INTERGENIC	intergenic_region													0.237288	0.27451	0.376471	0.226415	0.734043	0.702703	0.914286	0.670213	0.65	0.797872	0.915789	0.900901	0.95	0.895161	1	0.942308	0.965909	0.991453	0.888889	0.733333
	x		7	Interaction (LE)		2L	1791838	C/T	5.28568e-63	6.37881e-85	3.80364e-31	0.00106317	0	0.0616179	Gr22c	FBgn0265138	upstream_gene_variant	INTERGENIC	INTERGENIC	intergenic_region										0.301587	0.243697	0.37963	0.279661	0.643678	0.758065	0.946809	0.95614	0.917355	0.859813	0.886792	0.970874	0.95283	0.895238	1	0.968992	0.929293	1	0.960784	0.681034
	x		7	Interaction (LE)		2L	1793931	C/G	7.78939e-29	2.8951e-79	1.9727e-29	0.0226893	0	0.0707981	Gr22a	FBgn0045501	missense_variant													0.280576	0.182692	0.278261	0.277228	0.57732	0.537313	0.971963	0.728155	0.688	0.669725	0.79798	0.848837	0.92623	0.865672	0.853659	0.92562	0.914894	0.89916	0.857143	0.545455
	x		7	Interaction (LE)		2L	1794489	C/T	1.16775e-55	2.74096e-75	1.32449e-31	0.00221247	0	0.0596634	Gr22a	FBgn0045501	synonymous_variant													0.304878	0.290323	0.361702	0.203883	0.7	0.772358	0.963303	0.87013	0.92623	0.895349	0.914634	0.894118	0.981651	0.904255	1	0.975904	0.93617	1	0.923077	0.712963
	x		7	Interaction (LE)		2L	1794495	G/A	4.82135e-60	7.49426e-78	1.11352e-29	0.00153347	0	0.0694801	Gr22a	FBgn0045501	synonymous_variant													0.318182	0.269663	0.360825	0.213592	0.701493	0.776786	0.961165	0.85443	0.92	0.929412	0.954023	0.917647	0.981132	0.917526	1	0.974684	0.964706	1	0.91	0.733333
	x		7	Interaction (LE)		2L	1827512	A/C	3.17434e-46	1.99463e-94	1.45123e-29	0.00428	0	0.0701416	INTERGENIC	INTERGENIC	intergenic_region													0.201681	0.224299	0.227273	0.284211	0.702703	0.761062	0.989011	0.681416	0.715517	0.818182	0.894737	0.9	0.953488	0.888889	1	0.932039	0.931818	1	0.93	0.638095
	x		7	Interaction (LE)		2L	1828914	T/G	2.11329e-33	3.49981e-75	3.12008e-25	0.0138394	0	0.10068	INTERGENIC	INTERGENIC	intergenic_region													0.235849	0.22549	0.356322	0.304	0.7	0.6	0.939394	0.674603	0.790476	0.717647	0.804348	0.819149	0.935185	0.872727	0.959184	0.961039	0.932692	0.989583	0.873684	0.601942
	x		7	Interaction (LE)		2L	1828989	T/A	5.53027e-49	3.93293e-81	1.57029e-26	0.00357882	0	0.0904202	INTERGENIC	INTERGENIC	intergenic_region													0.281553	0.205882	0.325581	0.260163	0.7125	0.595745	0.940476	0.830357	0.891089	0.86747	0.873418	0.802469	0.916667	0.901786	0.96	0.989691	0.896226	1	0.866667	0.662921
	x		7	Interaction (LE)		2L	1829050	C/T	1.91346e-41	4.90304e-81	2.24767e-20	0.00644544	0	0.15348	INTERGENIC	INTERGENIC	intergenic_region													0.318966	0.265957	0.395062	0.191489	0.647887	0.581395	0.865672	0.8125	0.9	0.860215	0.86747	0.810811	0.915094	0.931373	0.938776	1	0.938776	0.990385	0.876923	0.659794
	x		7	Interaction (LE)		2L	1841349	G/A	2.11356e-25	2.16201e-77	2.66878e-16	0.0346229	0	0.223025	wry	FBgn0051665	intron_variant													0.309735	0.261905	0.406977	0.23301	0.61	0.612613	0.864078	0.489051	0.819672	0.622449	0.831579	0.778947	0.932692	0.844828	0.94	0.902913	0.935065	0.979381	0.861702	0.581818
	x		7	Interaction (LE)		2L	1841753	G/A	1.3619e-46	7.66163e-75	5.92799e-23	0.00420664	0	0.122316	wry	FBgn0051665	intron_variant													0.357895	0.241758	0.28866	0.323232	0.756098	0.697479	0.897436	0.863014	0.770492	0.888889	0.886792	0.888889	0.94898	0.897638	1	0.888889	0.92381	0.990385	0.946809	0.608247
	x		7	Interaction (LE)		2L	1841845	C/A	3.02052e-63	4.78283e-84	1.10049e-26	0.00103627	0	0.0893065	wry	FBgn0051665	intron_variant													0.327731	0.287037	0.36	0.201681	0.766667	0.740385	0.928	0.715789	0.871212	0.905263	0.920792	0.909091	0.935185	0.895161	1	0.980769	0.891089	1	0.94898	0.704918
	x		7	Interaction (LE)		2L	1841907	A/T	3.74518e-36	1.08475e-90	1.57099e-16	0.0103756	0	0.218381	wry	FBgn0051665	intron_variant													0.309278	0.256098	0.339806	0.22549	0.696629	0.663793	0.944444	0.6	0.720339	0.756757	0.845361	0.931034	0.931373	0.827586	1	0.945946	0.897196	1	0.919192	0.738462
	x		7	Interaction (LE)		2L	1841914	T/G	4.01448e-33	1.15742e-88	2.61176e-14	0.0142435	0	0.268706	wry	FBgn0051665	intron_variant													0.306931	0.24	0.33	0.228261	0.724138	0.655172	0.95	0.607143	0.727273	0.704225	0.791667	0.914634	0.925234	0.831858	1	0.893204	0.896226	0.991071	0.925532	0.741935
	x		7	Interaction (LE)		2L	1841956	C/T	1.04863e-31	5.03538e-88	6.51494e-20	0.0165568	0	0.160138	wry	FBgn0051665	intron_variant													0.290698	0.239583	0.346939	0.212121	0.671429	0.681818	0.910256	0.617647	0.643478	0.787879	0.797753	0.953488	0.951456	0.838384	1	0.928571	0.929293	0.987952	0.928571	0.654867
x	x		7	Interaction (LE)		2L	1861427	A/C	1.01822e-84	5.11983e-84	1.08651e-38	0	0	0.0326773	CG31663	FBgn0051663	intron_variant													0.206107	0.191176	0.216981	0.190083	0.62069	0.737288	0.935185	0.880952	0.878788	0.846154	0.885965	0.95283	0.759259	0.908451	1	0.972222	0.956522	0.983333	0.785714	0.698413
	x		7	Interaction (LE)		2L	1861444	A/C	8.16059e-63	1.37919e-85	1.74613e-29	0.00108001	0	0.070575	CG31663	FBgn0051663	intron_variant													0.264463	0.267241	0.32	0.359649	0.681319	0.742268	1	0.872093	0.90625	0.833333	0.893204	0.97	0.971154	0.909722	1	0.981132	0.957447	0.991736	0.925532	0.696
	x		7	Interaction (LE)		2L	1864121	T/A	1.48821e-67	5.58701e-79	2.8156e-26	0.000680996	0	0.0923133	CG31663	FBgn0051663	intron_variant													0.271186	0.247863	0.292929	0.3	0.767123	0.735043	0.917355	0.864078	0.936364	0.792208	0.883721	0.901099	0.91129	0.878788	1	0.961538	0.894118	1	0.940678	0.707965
x			7	Interaction (LE)		2L	1870352	T/C	2.84691e-88	3.44422e-22	1.74362e-11	0	0.0321049	0.350881	CG7295	FBgn0031372	synonymous_variant	CG31663	FBgn0051663	intron_variant										0.211864	0.120301	0.197674	0.0803571	0.368421	0.612613	0.649573	0.807692	0.785124	0.690722	0.789474	0.666667	0.37963	0.42029	0.556522	0.626087	0.815534	0.844444	0.683168	0.535714
	x		7	Interaction (LE)		2L	1892942	G/T	5.15142e-23	6.44719e-80	8.90159e-26	0.0465966	0	0.0961883	CG7337	FBgn0031374	intron_variant													0.0775862	0.0416667	0.215517	0.0895522	0.204545	0.320312	0.5	0.278689	0.543103	0.5625	0.616162	0.628099	0.705882	0.725806	0.766667	0.565574	0.859504	0.625	0.618182	0.404762
	x		7	Interaction (LE)		2L	1907843	G/A	1.48808e-62	3.01945e-78	2.51699e-35	0.00114874	0	0.0437304	CG7337	FBgn0031374	intron_variant													0.171642	0.1	0.216216	0.195876	0.652174	0.822581	0.839623	0.565789	0.888889	0.654762	0.870968	0.863636	0.837398	0.863636	0.923077	0.868421	0.942308	0.992308	0.76087	0.564815
	x		7	Interaction (LE)		2L	1908274	A/C	3.01359e-37	1.46284e-80	8.61631e-49	0.00925982	0	0.0142571	CG7337	FBgn0031374	intron_variant													0.153153	0.0752688	0.15625	0.203883	0.544304	0.793103	0.61	0.634783	0.79646	0.698925	0.845361	0.821053	0.785714	0.936364	0.955224	0.900826	0.897196	0.922481	0.697248	0.531915
	x		7	Interaction (LE)		2L	1911645	T/C	2.2076e-29	3.82282e-78	7.41029e-28	0.0212279	0	0.0806536	CG7337	FBgn0031374	upstream_gene_variant	CG7337	FBgn0031374	intron_variant										0.11	0.0566038	0.311111	0.193277	0.712644	0.646552	0.836957	0.512605	0.606838	0.604396	0.617647	0.786408	0.695652	0.876106	0.88	0.846154	0.908163	0.893617	0.764706	0.625
	x		7	Interaction (LE)		2L	1911847	T/C	4.49119e-25	1.47544e-76	4.75006e-35	0.0360746	0	0.0445351	CG7337	FBgn0031374	5_prime_UTR_variant	CG7337	FBgn0031374	intron_variant										0.0991736	0.0891089	0.135135	0.128713	0.5	0.59434	0.718182	0.527132	0.427273	0.451613	0.6875	0.784946	0.675439	0.713115	0.774775	0.92126	0.942529	0.854167	0.425926	0.678571
	x		7	Interaction (LE)		2L	1962437	A/C	3.18749e-34	1.79528e-87	9.16219e-15	0.0126872	0	0.257299	erm	FBgn0031375	intron_variant													0.381818	0.255319	0.374046	0.415929	0.71875	0.747664	0.973684	0.64	0.692308	0.707071	0.871287	0.956989	0.95122	0.84375	0.932836	0.97619	0.971963	1	0.922414	0.669643
	x		7	Interaction (LE)		2L	1962439	A/T	6.59774e-22	4.0254e-80	1.88486e-13	0.0534996	0	0.291113	erm	FBgn0031375	intron_variant													0.345133	0.239583	0.387597	0.418803	0.454545	0.693694	0.737288	0.550459	0.608696	0.67033	0.854167	0.870968	0.926829	0.84375	0.930233	0.897638	0.890909	0.985294	0.824561	0.583333
	x		7	Interaction (LE)		2L	1962577	T/A	1.55894e-13	1.36356e-75	8.80716e-24	0.162016	0	0.113749	erm	FBgn0031375	intron_variant													0.240876	0.221154	0.428571	0.381443	0.489583	0.588235	0.686869	0.479592	0.67619	0.717949	0.742268	0.787879	0.965812	0.846154	0.96063	0.876289	0.821782	0.969072	0.823529	0.566372
	x		7	Interaction (LE)		2L	1968999	G/C	1.0465e-55	2.92877e-77	1.4278e-25	0.00222018	0	0.0979532	erm	FBgn0031375	intron_variant													0.327869	0.265306	0.356522	0.435185	0.864198	0.818841	0.920354	0.858586	0.922414	0.909091	0.867347	0.909091	0.983333	0.929134	0.989247	0.948148	0.954955	0.992248	0.957627	0.681818
	x		7	Interaction (LE)		2L	1969019	A/G	5.32414e-56	1.10987e-74	3.83447e-26	0.00218165	0	0.0933996	erm	FBgn0031375	intron_variant													0.27907	0.215686	0.318966	0.425926	0.670732	0.784	0.931034	0.851485	0.88785	0.90566	0.854167	0.899083	0.973451	0.902655	0.957895	0.933884	0.916667	0.984615	0.955357	0.632184
	x		7	Interaction (LE)		2L	1973982	A/T	8.66799e-66	9.17517e-81	9.37795e-25	0.000888637	0	0.10486	Der-1	FBgn0267972	5_prime_UTR_premature_start_codon_gain_variant	Der-1	FBgn0267972	5_prime_UTR_variant	Der-1	FBgn0267972	upstream_gene_variant							0.319444	0.170543	0.316832	0.261538	0.512195	0.669291	0.773585	0.818182	0.863248	0.821429	0.834951	0.916667	1	0.845588	0.886792	0.825758	0.802083	0.963303	0.883929	0.575
	x		7	Interaction (LE)		2L	1975262	C/A	1.32008e-44	2.52212e-90	1.05799e-25	0.00492847	0	0.0968653	Der-1	FBgn0267972	3_prime_UTR_variant													0.189394	0.287129	0.355372	0.366972	0.670213	0.79646	0.959016	0.76	0.778761	0.813953	0.718447	0.932692	0.981481	0.871429	0.957627	0.95614	0.97	0.93913	0.913978	0.707071
x			7	Interaction (LE)		2L	1984270	C/T	1.21376e-86	1.07214e-56	9.5058e-41	0	0.000495786	0.02819	CG7289	FBgn0031379	synonymous_variant													0.173554	0.121212	0.256881	0.366906	0.59596	0.823009	0.895161	0.852273	0.974359	0.915254	0.875	0.851485	0.713115	0.79845	0.964029	0.911765	0.910569	0.857143	0.798246	0.591304
	x		7	Interaction (LE)		2L	1990119	C/A	1.12147e-41	1.44717e-80	4.45631e-34	0.00625832	0	0.0486354	CR42874	FBgn0262148	non_coding_exon_variant													0.0695652	0.0490196	0.160377	0.339286	0.385417	0.692982	0.614679	0.72973	0.571429	0.771739	0.765957	0.900901	0.797872	0.858491	0.912281	0.857143	0.895349	0.990385	0.75	0.574074
x			7	Interaction (LE)		2L	2071680	T/G	2.93616e-85	1.56548e-58	8.06879e-27	0	0.0003544	0.088359	dpr3	FBgn0053516	intron_variant													0.226087	0.198529	0.352459	0.298246	0.725275	0.772358	0.928571	0.828947	0.92562	0.864407	0.941176	0.936364	0.689076	0.865248	0.958678	0.930693	0.892473	1	0.861111	0.60396
x			7	Interaction (LE)		2L	2613595	T/C	6.95447e-96	1.13528e-39	2.55383e-12	0	0.00374993	0.323992	INTERGENIC	INTERGENIC	intergenic_region													0.168067	0.102362	0.533333	0.535088	0.848485	0.894309	0.900901	0.910256	0.955556	0.798077	0.904255	0.89	0.648	0.829268	0.913386	0.728814	0.952941	0.886957	0.943925	0.813559
x			7	Interaction (LE)		2L	2613608	T/G	1.87111e-91	4.03669e-35	3.76073e-11	0	0.00605077	0.362354	INTERGENIC	INTERGENIC	intergenic_region													0.155172	0.129032	0.54386	0.543103	0.839623	0.890625	0.893204	0.886076	0.956522	0.803738	0.915789	0.891089	0.650407	0.794872	0.889764	0.754098	0.942529	0.898148	0.933962	0.8125
x			7	Interaction (LE)		2L	2767766	G/T	4.25716e-91	5.40649e-13	8.98228e-10	0	0.120903	0.414173	Taf10b	FBgn0026324	synonymous_variant	Taf10	FBgn0028398	upstream_gene_variant										0.417476	0.231405	0.460674	0.6	1	0.846154	0.857143	0.909091	0.946903	1	0.965116	0.950495	0.533333	0.901961	0.808333	0.728972	0.885057	0.884615	0.875	0.872549
x			7	Interaction (LE)		2L	3603614	G/T	1.1321e-85	2.79658e-28	2.35904e-29	0	0.0142633	0.0711388	INTERGENIC	INTERGENIC	intergenic_region													0.541353	0.355932	0.361345	0.654867	1	1	1	1	0.866667	1	0.974138	0.96748	0.755906	0.939394	0.925	0.947368	1	1	0.886957	0.861789
x			7	Interaction (LE)		2L	3620419	T/C	8.65927e-89	3.46906e-26	5.06271e-40	0	0.0187808	0.0298069	Dot	FBgn0015663	intron_variant													0.441176	0.353846	0.421053	0.658915	1	1	1	1	0.921053	1	1	0.981481	0.843478	0.897059	0.92437	0.957627	1	1	0.820755	0.834783
x			7	Interaction (LE)		2L	3624664	G/A	2.67436e-86	9.6124e-12	1.31851e-18	0	0.145932	0.18054	for	FBgn0000721	synonymous_variant													0.165138	0.127119	0.205882	0.369369	0.741176	0.865079	0.897727	0.774834	0.716814	0.91	0.824074	0.62963	0.526316	0.534483	0.383929	0.823529	0.85567	0.760684	0.602273	0.793814
x			7	Interaction (LE)		2L	3624763	C/A	1.81906e-97	2.19508e-11	1.89529e-31	0	0.15422	0.0603812	for	FBgn0000721	intron_variant													0.048	0.101695	0.160377	0.246032	0.651163	0.880282	0.8	0.793893	0.643939	0.943182	0.777778	0.610619	0.491935	0.466019	0.350746	0.817391	0.683673	0.777778	0.547826	0.728155
	x		5	Age-at-reproduction		2L	3695567	T/C	1.12912e-40	2.50618e-83	1.74276e-05	0.00681545	0	0.637363	CG16713	FBgn0031560	upstream_gene_variant	INTERGENIC	INTERGENIC	intergenic_region										0.227273	0.324561	0.186567	0.430556	0.677419	0.677165	0.785714	0.736364	0.536082	0.737374	0.572917	0.563107	0.574074	0.75	0.831933	1	0.873684	0.919355	0.86087	0.877358
	x		5	Age-at-reproduction		2L	3765390	G/A	1.60007e-31	6.62412e-77	1.94408e-07	0.0168557	0	0.523113	CG43703	FBgn0263842	upstream_gene_variant	CG43707	FBgn0263846	intron_variant										0.369369	0.142857	0.288288	0.408759	0.888889	0.649573	0.798319	0.707865	0.408696	0.677686	0.775701	0.637255	0.801587	0.870229	0.798319	0.803279	0.857143	0.932039	0.859813	0.896825
	x		5	Age-at-reproduction		2L	3779186	C/A	1.49653e-48	2.4321e-77	0.0276956	0.00366992	0	0.871914	bowl	FBgn0004893	5_prime_UTR_variant	bowl	FBgn0004893	intron_variant										0.193548	0.0958904	0.288136	0.471698	0.686047	0.787879	0.724638	0.709677	0.61	0.729412	0.814433	0.732143	0.763636	0.789062	0.714286	0.911765	0.914894	1	0.899083	0.963303
	x		5	Age-at-reproduction		2L	3789060	C/T	8.70399e-06	5.76816e-82	3.20766e-15	0.470413	0	0.246309	CG3921	FBgn0031571	intron_variant													0.982759	1	0.983193	0.979592	0.916667	0.666667	0.909091	0.965909	0.81	0.807692	0.775701	0.835938	0.576577	0.595238	0.637795	0.508333	0.60177	0.413462	0.642202	0.570312
x			7	Interaction (LE)		2L	3790485	T/A	6.76816e-91	4.48745e-57	0.0125987	0	0.000411629	0.844598	CG3921	FBgn0031571	intron_variant													0.42	0.387097	0.27907	0.483333	0.981481	0.867188	0.979167	0.870968	0.895833	0.961905	0.989247	0.880342	0.821782	0.888889	0.810345	0.99	0.96	0.988889	0.990991	1
	x		5	Age-at-reproduction		2L	3794624	G/A	2.73206e-28	1.21332e-77	1.57527e-16	0.0242692	0	0.218395	CG3921	FBgn0031571	synonymous_variant													0.072	0.0212766	0.118182	0.212121	0.511905	0.492063	0.621622	0.493243	0.228571	0.590476	0.38835	0.425287	0.633333	0.576923	0.72093	0.62931	0.594595	0.833333	0.632479	0.767857
	x		5	Age-at-reproduction		2L	3794651	A/G	1.19384e-23	6.37621e-75	3.64571e-14	0.0430225	0	0.272366	CG3921	FBgn0031571	synonymous_variant													0.0884956	0.0357143	0.138614	0.181034	0.481481	0.512397	0.62931	0.439189	0.173913	0.597938	0.376238	0.384615	0.560748	0.572727	0.744186	0.65	0.616279	0.839506	0.605263	0.742574
	x		5	Age-at-reproduction		2L	3794675	A/T	3.42623e-36	9.44438e-85	1.28762e-13	0.0103241	0	0.286467	CG3921	FBgn0031571	synonymous_variant													0.122807	0.0526316	0.157303	0.193277	0.58427	0.571429	0.845455	0.47651	0.323529	0.585366	0.44	0.4	0.612245	0.609524	0.75	0.733333	0.689655	0.87037	0.654545	0.897196
	x		5	Age-at-reproduction		2L	3803683	C/A	1.61968e-44	1.77397e-91	8.20459e-06	0.00498238	0	0.616887	Reph	FBgn0021800	5_prime_UTR_variant													0.263566	0.169118	0.191176	0.313869	0.521277	0.462121	0.757576	0.349515	0.632	0.7	0.595506	0.528302	0.672	0.654676	0.683453	0.8	0.77451	0.651515	0.806723	0.889706
	x		5	Age-at-reproduction		2L	3827911	A/T	1.14458e-12	1.6432e-89	9.86227e-09	0.181875	0	0.459379	INTERGENIC	INTERGENIC	intergenic_region													0.252101	0.286957	0.210526	0.507692	0.655914	0.418605	0.647059	0.352941	0.42735	0.787611	0.717391	0.580952	0.708333	0.798561	0.862595	0.943925	0.735537	0.869231	0.733333	0.896552
	x		19	Age-at-reproduction		2L	3840526	A/T	1.57917e-33	1.92402e-77	1.45817e-07	0.0137058	0	0.516631	INTERGENIC	INTERGENIC	intergenic_region													0.75	0.438202	0.826923	0.815534	0.514706	0.656863	0.73913	0.306818	0.5625	0.590361	0.534884	0.486239	0.358491	0.598131	0.528	0.245098	0.26	0.357798	0.32967	0.192308
x			7	Interaction (LE)		2L	3875971	C/T	2.14037e-85	7.63394e-40	8.0199e-20	0	0.00374608	0.161482	capu	FBgn0000256	intron_variant													0.481818	0.228814	0.176471	0.352459	0.918919	0.870968	1	0.865854	0.809524	0.990196	0.884615	0.913978	0.764045	0.773913	0.775862	1	0.990476	0.809091	0.805556	0.938776
	x		5	Age-at-reproduction		2L	3879734	C/G	6.55498e-11	4.58694e-82	2.22834e-14	0.229868	0	0.266958	capu	FBgn0000256	synonymous_variant	capu	FBgn0000256	intron_variant										0.0736842	0.189873	0.111111	0.283951	0.513514	0.580952	0.645161	0.465909	0.463158	0.336957	0.571429	0.521739	0.768519	0.643564	0.774194	0.878505	0.619565	0.723684	0.611111	0.959596
	x		3	Interaction		2L	3880545	G/C	1.58737e-07	1.3585e-79	1.27878e-20	0.367177	0	0.15018	capu	FBgn0000256	intron_variant													0.95	1	0.984733	0.991453	0.880952	0.818898	0.98	0.831461	0.732283	0.648649	0.785047	0.807692	0.732394	0.454545	0.52	0.578512	0.581967	0.362745	0.809917	0.350877
	x		5	Age-at-reproduction		2L	3891422	C/A	2.93522e-06	7.23873e-76	0.00454945	0.439607	0	0.809142	capu	FBgn0000256	intron_variant													0.858333	0.836538	0.888889	0.753968	0.792683	0.632479	0.754545	0.724771	0.745763	0.752381	0.546875	0.623529	0.429907	0.438095	0.385965	0.375	0.340909	0.32967	0.47619	0.484536
	x		5	Age-at-reproduction		2L	3893978	A/G	1.51647e-19	1.07071e-79	2.711e-10	0.0730398	0	0.393751	capu	FBgn0000256	intron_variant													0.214286	0.276923	0.284483	0.486957	0.460526	0.826446	0.669811	0.777778	0.507576	0.666667	0.64	0.533333	0.894737	0.814815	0.768	0.886364	0.862745	0.93913	0.866667	0.849057
x			6	Diet		2L	4463989	G/T	6.85196e-86	3.84637e-15	3.68076e-24	0	0.0871922	0.110005	CG15436	FBgn0031610	synonymous_variant													0.218182	0.237288	0.301887	0.221053	0.977778	0.662651	0.938776	0.839286	0.991935	0.928571	0.770115	0.747573	0.632075	0.539823	0.730769	0.840426	0.926316	0.715909	0.646465	0.950495
x			7	Interaction (LE)		2L	4770893	C/T	8.7578e-89	8.09897e-30	5.18633e-07	0	0.0116581	0.545985	CG15630	FBgn0031627	intron_variant													0.0560748	0.0666667	0.126437	0.2	0.638554	0.505376	0.628571	0.57931	0.612613	0.632075	0.650943	0.747573	0.475248	0.366337	0.342593	0.563107	0.855422	0.415842	0.89899	0.728261
x			6	Diet		2L	4783296	A/T	1.38686e-91	2.63258e-13	1.96645e-17	0	0.115327	0.20083	CG15630	FBgn0031627	intron_variant													0.227941	0.138889	0.0902256	0.079646	0.651376	0.255474	0.764151	0.737705	0.766129	0.87	0.692308	0.754386	0.458716	0.423077	0.277372	0.700935	0.833333	0.339286	0.490196	0.865079
x			6	Diet		2L	4783338	A/T	2.93452e-94	2.09705e-16	3.47303e-17	0	0.0723156	0.20526	CG15630	FBgn0031627	intron_variant													0.173077	0.142857	0.0515464	0.0849057	0.703704	0.231481	0.735294	0.770833	0.807018	0.869565	0.75	0.790909	0.511905	0.417391	0.366972	0.61	0.886792	0.406977	0.54023	0.891089
x			6	Diet		2L	4783339	T/A	1.26933e-94	7.07553e-16	4.78005e-17	0	0.078166	0.208195	CG15630	FBgn0031627	intron_variant													0.182692	0.171053	0.0309278	0.0841121	0.703704	0.241071	0.735294	0.77551	0.815126	0.88172	0.741935	0.780702	0.511628	0.415254	0.357798	0.601942	0.885714	0.409091	0.534884	0.90099
x			6	Diet		2L	4783403	C/T	8.91316e-88	5.30068e-13	1.85873e-16	0	0.120741	0.219883	CG15630	FBgn0031627	intron_variant													0.117021	0.0823529	0.0512821	0.0666667	0.686047	0.117021	0.679487	0.722892	0.743119	0.804348	0.726316	0.804598	0.477778	0.42	0.202128	0.595506	0.86747	0.39726	0.352941	0.837209
x			6	Diet		2L	4784542	A/G	1.35694e-93	0.760599	0.0130911	0	0.967085	0.845883	CG15630	FBgn0031627	intron_variant													0.851562	0.830645	0.903509	0.936508	0.504505	0.93913	0.590476	0.407895	0.355072	0.284314	0.495146	0.366667	0.92623	0.827586	0.809917	0.829457	0.584071	0.932773	0.581395	0.322314
x			6	Diet		2L	4784614	C/A	6.14275e-86	0.458449	0.00091114	0	0.914736	0.755852	CG15630	FBgn0031627	intron_variant													0.853659	0.854839	0.974684	0.85124	0.576471	0.98	0.557895	0.518182	0.376068	0.242105	0.485981	0.307018	0.947368	0.835821	0.80198	0.770642	0.626263	0.933333	0.675325	0.294643
	x		5	Age-at-reproduction		2L	5029797	A/G	2.52022e-13	6.5402e-85	2.54399e-05	0.166545	0	0.648131	Cg25C	FBgn0000299	5_prime_UTR_premature_start_codon_gain_variant	Cg25C	FBgn0000299	5_prime_UTR_variant	Cg25C	FBgn0000299	intron_variant							0.583893	0.764045	0.431034	0.64	1	0.581197	0.943925	1	0.555556	0.747664	0.844444	0.902439	0.981132	1	0.991379	0.990991	1	1	1	0.895238
	x		5	Age-at-reproduction		2L	5081358	C/A	4.64539e-14	8.3377e-87	3.1757e-10	0.151138	0	0.396355	pgant5	FBgn0031681	intron_variant													0.582677	0.551724	0.461538	0.5	1	0.539683	0.99	1	0.591837	0.762376	0.861702	0.853448	1	0.992481	1	0.955357	1	0.944444	1	0.849057
x			1	Interaction		2L	5242661	T/C	4.8382e-97	0.112338	2.16574e-08	0	0.799262	0.475492	CR14033	FBgn0046776	upstream_gene_variant	tkv	FBgn0003716	upstream_gene_variant	tkv	FBgn0003716	intron_variant							1	1	1	1	0.902174	1	0.93913	0.957447	1	0.505051	0.542056	0.492188	0.992424	1	1	1	0.707547	1	0.862069	0.890909
x			1	Interaction		2L	5332963	G/A	1.4425e-85	0.785564	1.28846e-06	0	0.970774	0.568317	fusl	FBgn0031702	intron_variant													1	1	1	0.98374	0.964286	0.62069	0.946429	0.730769	0.990826	0.43956	0.438095	0.467742	0.893805	0.981651	0.933333	1	0.61	0.792079	0.833333	0.858407
x			1	Interaction		2L	5404645	A/T	8.00974e-97	0.37374	7.11167e-12	0	0.895957	0.337961	H15	FBgn0016660	5_prime_UTR_variant													1	1	1	1	0.975309	1	0.936937	0.766667	0.991379	0.457831	0.416667	0.377778	1	0.944	0.978873	0.975	0.612903	1	0.972222	0.850467
x			1	Interaction		2L	5405911	T/A	2.32663e-94	0.485197	2.02186e-12	0	0.920221	0.320888	H15	FBgn0016660	intron_variant													1	1	1	1	0.94	1	0.970874	0.909091	0.991667	0.524752	0.529412	0.354545	1	0.965517	0.982906	0.982143	0.672897	1	0.964602	0.853448
x			1	Interaction		2L	5457390	G/A	1.34092e-100	0.0949409	1.31823e-11	0	0.78689	0.3468	INTERGENIC	INTERGENIC	intergenic_region													1	1	1	1	0.975309	0.990991	0.893617	0.9	0.990291	0.406977	0.402299	0.403846	1	0.985294	0.991379	1	0.616279	1	1	0.739837
x			1	Interaction		2L	5462260	T/C	4.46118e-87	0.49516	2.09212e-11	0	0.922142	0.353426	mid	FBgn0261963	intron_variant													1	1	1	1	0.910112	1	0.922481	0.833333	0.904	0.456522	0.533981	0.528846	1	0.991935	1	0.900901	0.626016	0.952	1	0.75969
x			1	Interaction		2L	5462262	T/A	1.25334e-90	0.776044	9.01769e-13	0	0.969385	0.310306	mid	FBgn0261963	intron_variant													1	1	1	1	0.906977	1	0.924242	0.85	0.896825	0.445652	0.524272	0.513274	1	0.992063	1	0.90678	0.61157	0.961832	1	0.75188
x			1	Interaction		2L	5462508	A/C	8.638e-109	0.481168	1.95113e-09	0	0.919399	0.428176	mid	FBgn0261963	intron_variant													1	1	1	1	0.957447	1	0.863636	0.826087	1	0.542857	0.472868	0.389831	1	0.992857	1	0.944	0.573913	1	0.96875	0.722628
x			1	Interaction		2L	5478558	T/A	6.0179e-104	0.00515986	7.11117e-11	0	0.615969	0.371835	INTERGENIC	INTERGENIC	intergenic_region													1	1	1	1	0.963415	1	0.933333	0.971429	0.990909	0.430233	0.444444	0.422018	1	0.978261	1	1	0.752809	1	0.989474	0.816
x			1	Interaction		2L	5478576	T/C	2.96975e-99	0.0013021	1.41086e-09	0	0.552359	0.4221	INTERGENIC	INTERGENIC	intergenic_region													1	1	1	1	0.884615	1	0.92623	0.947368	0.878261	0.474747	0.464646	0.457944	1	0.977273	1	1	0.72549	0.980392	0.969697	0.843478
x			1	Interaction		2L	5563846	A/G	2.72581e-90	0.114798	4.21225e-14	0	0.800774	0.273846	INTERGENIC	INTERGENIC	intergenic_region													1	1	0.991071	1	0.970297	0.993151	0.972222	0.952381	0.976	0.584071	0.556522	0.470588	1	1	1	0.971429	0.658915	1	1	0.716814
x			1	Interaction		2L	5566672	G/A	7.44125e-110	0.0414541	1.8392e-09	0	0.731853	0.427015	INTERGENIC	INTERGENIC	intergenic_region													1	1	1	0.990196	0.985507	1	0.973214	0.893939	1	0.431034	0.531915	0.382114	1	1	0.988889	1	0.735632	1	1	0.784091
x			1	Interaction		2L	5586264	A/G	7.25498e-87	0.0189936	4.90441e-07	0	0.685272	0.54465	INTERGENIC	INTERGENIC	intergenic_region													1	1	1	1	0.978495	1	0.916667	0.931034	0.991071	0.565217	0.511111	0.4	1	0.99115	1	0.990476	0.806122	1	0.99	0.821429
x			1	Interaction		2L	5680207	A/G	4.6501e-85	0.0535003	0.000416281	0	0.748164	0.730891	INTERGENIC	INTERGENIC	intergenic_region													1	0.981982	1	1	1	0.948454	0.844828	0.754717	0.886364	0.567568	0.528846	0.302083	1	0.945312	0.99115	0.981982	0.752809	1	0.852632	0.815126
x			6	Diet		2L	5736150	T/A	2.52395e-89	0.0384788	0.0327747	0	0.727214	0.877909	CG11030	FBgn0031736	intron_variant	CG11147	FBgn0031734	intron_variant										0.454545	0.438202	0.514286	0.09375	0.631579	0.183486	0.73	0.764045	0.71	0.888889	0.865979	0.924528	0.348624	0.304688	0.109244	0.473282	0.739583	0.302083	0.527473	0.752688
x			6	Diet		2L	5736316	T/G	2.14427e-91	3.09552e-05	0.570661	0	0.415209	0.9845	CG11030	FBgn0031736	intron_variant	CG11147	FBgn0031734	intron_variant										0.383333	0.255556	0.308511	0.163636	0.662338	0.215517	0.886792	0.672	0.715789	0.557895	0.86	0.956989	0.413223	0.330435	0.183486	0.494382	0.886076	0.56	0.719101	0.733333
x			6	Diet		2L	5736672	A/G	2.20523e-92	0.298451	7.39535e-06	0	0.876309	0.613993	CG11030	FBgn0031736	intron_variant	CG11147	FBgn0031734	missense_variant										0.71134	0.78481	0.606742	0.868852	0.464789	0.904762	0.269231	0.624	0.232558	0.377049	0.11828	0.0641026	0.859649	0.75	0.870588	0.6	0.119048	0.708861	0.39726	0.461538
x			6	Diet		2L	5737112	A/G	1.4954e-88	0.433915	2.48385e-06	0	0.909536	0.585045	CG11030	FBgn0031736	intron_variant	CG11147	FBgn0031734	intron_variant										0.547945	0.466667	0.413223	0.172727	0.632653	0.2	0.759259	0.54878	0.788618	0.798246	0.927835	0.962963	0.397059	0.351724	0.207407	0.546392	0.897638	0.398496	0.563107	0.700855
x			6	Diet		2L	5737205	G/A	2.78425e-89	0.742996	6.86315e-07	0	0.964401	0.552867	CG11030	FBgn0031736	intron_variant	CG11147	FBgn0031734	intron_variant										0.5	0.391667	0.513274	0.0961538	0.960526	0.241667	0.853448	0.576923	0.912281	0.858407	0.825243	0.974576	0.382114	0.403509	0.25	0.60396	0.930693	0.509091	0.728972	0.771429
x			6	Diet		2L	5737600	T/A	5.37596e-91	0.953009	4.99151e-06	0	0.994072	0.603281	CG11030	FBgn0031736	intron_variant	CG11147	FBgn0031734	intron_variant										0.55814	0.486726	0.518182	0.153846	0.662338	0.232143	0.813725	0.716981	0.844037	0.846774	0.906542	0.990654	0.4	0.338843	0.294521	0.578947	0.887097	0.46281	0.603774	0.85124
x			6	Diet		2L	5737824	G/A	1.59528e-88	1.52777e-07	0.000114756	0	0.282607	0.691495	CG11030	FBgn0031736	intron_variant	CG11147	FBgn0031734	intron_variant										0.429688	0.196581	0.34	0.136	0.75	0.280303	0.878261	0.666667	0.881188	0.529412	0.815789	0.902655	0.469231	0.522581	0.212598	0.467742	0.933333	0.516667	0.757576	0.824818
x			1	Interaction		2L	5794684	G/A	1.31394e-85	0.732812	3.63724e-14	0	0.962866	0.272351	CG9171	FBgn0031738	intron_variant													1	1	1	1	0.912621	0.974359	0.793893	0.613636	0.916667	0.606742	0.440367	0.278261	0.972222	0.913043	0.964029	0.940741	0.669903	0.944	0.752	0.677966
x			6	Diet		2L	9203119	G/T	4.03081e-98	0.136565	1.3697e-11	0	0.813687	0.34734	tai	FBgn0041092	intron_variant													0.333333	0.227642	0.474227	0.390909	0.835052	0.885965	0.895833	0.785714	0.796992	0.952381	0.877551	0.954128	0.321739	0.510067	0.3	0.701613	0.808989	0.612613	0.900826	0.885714
x			15	Diet		2L	9672350	T/G	2.53995e-86	0.000146606	0.000174598	0	0.466644	0.704258	INTERGENIC	INTERGENIC	intergenic_region													0.53271	0.730769	0.431193	0.35514	0.847826	0.513274	0.878788	0.979167	0.917526	0.605505	0.945652	0.864407	0.42963	0.309353	0.0714286	0.487603	0.795699	0.721154	0.641509	0.873563
		x	20	Interaction		2L	9695860	A/G	6.00099e-11	9.42294e-13	8.95964e-85	0.228768	0.125424	0	Pka-C1	FBgn0000273	intron_variant													0.781513	0.691489	0.87037	0.931507	0.676471	0.546763	0.333333	0.784314	0.598214	0.596491	0.594059	0.525862	0.367925	0.14966	0.116788	0.272727	0.686441	0.604651	0.466102	0.871212
x			6	Diet		2L	10308751	G/A	3.01271e-86	0.000404554	0.00555129	0	0.504407	0.815953	Cdk5alpha	FBgn0027491	splice_region_variant&synonymous_variant													0.853333	0.937008	0.819048	0.854701	0.329897	0.675439	0.328358	0.775862	0.464286	0.570248	0.406593	0.473214	0.775862	0.762963	0.930769	0.736	0.396226	0.5625	0.484848	0.717172
x			17	Diet		2L	10869275	G/C	1.10884e-88	0.456174	0.0611988	0	0.914221	0.900509	INTERGENIC	INTERGENIC	intergenic_region													0.460432	0.472727	0.34	0.238095	0.892473	0.875	0.990826	0.695652	0.539823	0.54	0.777778	0.580645	0.579439	0.421569	0.293103	0.413223	1	0.913978	0.513274	0.97479
x			17	Diet		2L	10869339	T/C	7.36063e-100	0.324563	0.112848	0	0.883539	0.922879	INTERGENIC	INTERGENIC	intergenic_region													0.54386	0.533981	0.542857	0.35514	0.906977	0.952	0.990196	0.754386	0.626087	0.474747	0.885714	0.854167	0.685714	0.436893	0.391667	0.388889	0.989474	0.921739	0.93913	0.947368
x			17	Diet		2L	10870704	C/T	1.15752e-84	0.0397337	2.91695e-11	0	0.729204	0.358538	CG12517	FBgn0032311	3_prime_UTR_variant	CR45453	FBgn0267009	upstream_gene_variant										0.458333	0.269565	0.337209	0.237762	0.918919	0.902655	0.978022	0.756098	0.769231	0.357143	0.722892	0.711111	0.554545	0.413793	0.369748	0.410256	0.92381	0.659341	0.631579	0.97561
x			6	Diet		2L	10931290	A/T	6.81261e-85	6.71684e-24	3.3163e-08	0	0.0254771	0.484082	dpr2	FBgn0261871	intron_variant													0.708333	0.71	0.826087	0.890909	0.302326	0.0684932	0.228571	0.287671	0.246154	0.568627	0.387097	0.445652	0.891667	0.764286	0.895833	0.65	0.555556	0.504505	0.741379	0.224
x			12	Diet		2L	10941810	A/T	3.82344e-93	7.39005e-08	0.0611979	0	0.268455	0.90051	dpr2	FBgn0261871	intron_variant													0.9	0.970874	0.80198	0.572581	0.979592	0.980952	0.990196	0.988636	1	1	1	1	0.747748	0.657658	0.514019	0.698925	1	0.982609	0.937984	1
x			12	Diet		2L	10974400	A/G	3.16954e-85	1.32082e-07	0.00246496	0	0.279641	0.788637	abo	FBgn0000018	synonymous_variant													0.871795	0.959596	0.672897	0.5	1	1	1	0.99187	1	1	0.989583	0.981818	0.791209	0.527778	0.64	0.651685	0.987805	1	0.987805	1
		x	21	Interaction		2L	11035310	C/T	0.0516163	0.182474	1.36922e-85	0.818887	0.835806	0	CG18666	FBgn0040967	downstream_gene_variant	Samuel	FBgn0032330	intron_variant										0.918519	0.87931	0.651376	0.755725	0.538462	0.247863	0.6	0.480519	0.28169	0.291262	0.431034	0.521739	0.262712	0.326087	0.241935	0.451128	0.309735	0.584071	0.739583	0.596774
	x		3	Interaction	x	2L	18441683	T/A	0.000436465	7.49941e-84	0.000547407	0.60152	0	0.739517	RpS26	FBgn0261597	3_prime_UTR_variant													0.397059	0.349593	0.449541	0.504132	0.453608	0.44	0.455556	0.507692	0.691589	0.609756	0.54386	0.617391	0.990991	0.842975	0.923077	0.669291	0.731959	0.948148	0.728972	0.855932
	x		5	Age-at-reproduction	x	2L	18641624	A/T	0.0238731	8.80254e-85	9.92857e-14	0.778486	0	0.283538	MESR3	FBgn0032694	intron_variant													0.263158	0.121739	0.4	0.264	0.271028	0.19685	0.394495	0.465753	0.28972	0.471154	0.407767	0.482456	0.707692	0.744681	0.839416	0.564103	0.72381	0.844262	0.71875	0.833333
	x		3	Interaction	x	2L	18728862	C/A	2.36239e-12	9.78891e-81	1.52919e-10	0.189713	0	0.384122	CG10348	FBgn0032707	intron_variant													0.716667	0.373626	0.657143	0.669565	0.802469	0.6	0.72043	0.56	0.920455	0.818182	0.926316	0.869565	1	0.981651	0.96063	0.939394	1	1	0.989247	1
	x		3	Interaction	x	2L	18748336	G/C	5.56284e-05	6.17799e-83	2.06084e-18	0.528565	0	0.18345	INTERGENIC	INTERGENIC	intergenic_region													0.375	0.276596	0.4	0.245614	0.26087	0.333333	0.245098	0.402299	0.705357	0.553398	0.5125	0.61165	0.883929	0.774775	0.93913	0.663551	0.632075	0.902655	0.76087	0.902655
	x		3	Interaction	x	2L	18748349	C/T	6.15342e-06	1.43297e-88	4.23407e-23	0.460316	0	0.120778	INTERGENIC	INTERGENIC	intergenic_region													0.252174	0.170213	0.257732	0.1	0.282828	0.256198	0.173077	0.410526	0.707965	0.362832	0.488095	0.566038	0.72807	0.747573	0.896552	0.594059	0.656566	0.82243	0.686869	0.893805
	x		3	Interaction	x	2L	18775167	A/C	0.00143922	5.62883e-81	1.1208e-29	0.649104	0	0.0694855	ham	FBgn0045852	intron_variant													0.876033	0.889706	0.938776	0.983333	0.781609	0.944954	0.908163	0.747748	0.598039	0.617647	0.644231	0.678571	0.453704	0.24	0.234848	0.473684	0.591304	0.705882	0.508475	0.34507
	x		3	Interaction	x	2L	18862049	C/A	1.39947e-26	7.53729e-75	7.26951e-13	0.0298518	0	0.307767	tup	FBgn0003896	synonymous_variant													0.318584	0.278261	0.350515	0.377358	0.351064	0.605505	0.590476	0.436893	0.935185	0.758621	0.77451	0.675325	0.873684	0.902655	0.927711	0.74	0.873418	0.810526	0.880435	0.904348
	x		3	Interaction	x	2L	18888430	G/A	6.98975e-19	4.0278e-75	2.90425e-07	0.0797098	0	0.532502	INTERGENIC	INTERGENIC	intergenic_region													0.622807	0.448598	0.660714	0.54	0.76087	0.470085	0.814159	0.555556	0.868421	0.929412	0.869565	0.861111	0.94382	0.965812	0.958763	0.90566	1	1	0.969072	0.991304
	x		3	Interaction	x	2L	18921025	A/G	1.23598e-16	1.5296e-80	2.19138e-19	0.107282	0	0.168154	ssp3	FBgn0032723	intron_variant													0.392308	0.325203	0.509259	0.669421	0.391892	0.375	0.572816	0.450382	0.866142	0.733333	0.790123	0.731343	0.737705	0.858333	0.838462	0.765152	0.73913	0.598039	0.734513	0.866071
	x		3	Interaction	x	2L	18934298	A/G	1.05934e-41	2.25008e-84	1.25057e-06	0.00625874	0	0.567625	ssp3	FBgn0032723	intron_variant													0.338983	0.286957	0.325	0.362832	0.461538	0.648	0.663793	0.460317	0.982759	0.744898	0.776786	0.782178	0.852174	0.866197	0.925	0.702128	0.89	0.917355	0.832	0.932773
	x		3	Interaction	x	2L	18964736	A/T	3.45437e-08	1.75116e-74	4.98659e-13	0.334507	0	0.303088	Nak	FBgn0015772	synonymous_variant													0.512	0.383929	0.364407	0.471074	0.630952	0.396825	0.845361	0.450331	0.76699	0.701299	0.651376	0.622449	0.827586	0.88785	0.941176	0.771186	0.870968	0.97	0.946809	0.991597
	x		3	Interaction	x	2L	18985007	T/C	2.01059e-48	3.1834e-76	4.95554e-10	0.00369892	0	0.403869	Swip-1	FBgn0032731	intron_variant													0.372093	0.260163	0.383333	0.277311	0.632653	0.740157	0.644068	0.495327	0.958763	0.806122	0.840909	0.803738	0.918699	0.732877	0.941176	0.807692	0.695238	0.932692	0.804598	0.984962
	x		3	Interaction	x	2L	18990210	T/C	2.11553e-16	3.3968e-77	4.62927e-05	0.110578	0	0.665118	CG15170	FBgn0032733	synonymous_variant													0.354331	0.295652	0.27451	0.215385	0.473684	0.232759	0.775862	0.333333	0.53719	0.65625	0.387097	0.460177	0.533333	0.810219	0.610619	0.747748	0.89011	0.767677	0.926829	0.851064
	x		3	Interaction	x	2L	18990425	C/T	1.18219e-20	1.72786e-90	8.97785e-17	0.0630809	0	0.213625	CG15170	FBgn0032733	upstream_gene_variant	INTERGENIC	INTERGENIC	intergenic_region										0.970803	0.955882	0.925926	1	0.934066	0.958678	0.852941	0.985075	0.9	0.62931	0.791304	0.776786	0.64539	0.705036	0.738462	0.646617	0.264706	0.567568	0.447154	0.344538
	x		3	Interaction	x	2L	18990459	G/A	2.13893e-18	1.93963e-85	8.20054e-14	0.0849636	0	0.28131	INTERGENIC	INTERGENIC	intergenic_region													0.978417	0.934307	0.942308	1	0.902439	0.957265	0.866667	0.985294	0.906542	0.661157	0.827273	0.824074	0.701389	0.666667	0.78125	0.618644	0.33945	0.598214	0.449541	0.330709
	x		5	Age-at-reproduction	x	2L	18991108	C/T	7.69024e-06	3.92709e-79	0.124624	0.466819	0	0.926497	CG15169	FBgn0032734	synonymous_variant													0.520661	0.49	0.388889	0.56	0.582278	0.204082	0.857143	0.490683	0.761905	0.642857	0.615385	0.5625	0.90099	0.936937	0.719008	0.880435	0.885057	0.897196	0.957447	0.889908
	x		22	Age-at-reproduction	x	2L	18991159	T/G	1.96888e-24	7.47789e-75	2.59897e-07	0.0391224	0	0.529924	CG15169	FBgn0032734	missense_variant													0.340741	0.229358	0.330275	0.185484	0.6	0.150442	0.798246	0.238095	0.185185	0.71831	0.402597	0.448598	0.796296	0.477876	0.330769	0.59375	0.858974	0.893204	0.913043	0.857143
	x		3	Interaction	x	2L	18992771	T/A	0.00104494	6.74594e-77	6.86767e-07	0.636112	0	0.552879	INTERGENIC	INTERGENIC	intergenic_region													0.483333	0.45	0.466667	0.451613	0.456522	0.367521	0.408163	0.37931	0.672727	0.461538	0.650485	0.661017	0.885246	0.943089	0.923077	0.604651	0.784314	0.903846	0.792793	0.88785
	x		3	Interaction	x	2L	18995624	T/C	1.24499e-15	2.44246e-100	5.1765e-13	0.122501	0	0.303551	CG10650	FBgn0046302	synonymous_variant													0.263889	0.159292	0.275	0.160305	0.528736	0.277778	0.655738	0.460177	0.468468	0.571429	0.584906	0.363636	0.735294	0.85	0.722689	0.824742	0.846154	0.837838	0.938144	0.809524
	x		3	Interaction	x	2L	19119545	C/T	1.24508e-10	3.839e-76	1.93144e-15	0.238798	0	0.241478	Ddc	FBgn0000422	5_prime_UTR_variant	Ddc	FBgn0000422	intron_variant										0.783333	0.877358	0.87037	0.908397	0.858974	0.821429	0.70339	0.711111	0.413043	0.524752	0.575472	0.682927	0.564103	0.367521	0.336207	0.413793	0.394958	0.356436	0.288	0.220339
	x		3	Interaction	x	2L	19156918	A/C	5.99754e-19	5.92681e-81	3.45213e-16	0.0789766	0	0.225371	brat	FBgn0010300	intron_variant													0.915254	0.843137	0.794872	0.91791	0.923077	0.747826	0.833333	0.762295	0.362832	0.474576	0.650943	0.611765	0.661417	0.237705	0.283582	0.578947	0.310345	0.452991	0.363636	0.244898
	x		3	Interaction	x	2L	19158814	G/A	1.30249e-11	2.7049e-80	1.76602e-25	0.209548	0	0.0986379	brat	FBgn0010300	intron_variant	CR44977	FBgn0266312	non_coding_exon_variant										0.85124	0.928571	0.745763	0.87931	0.917526	0.756303	0.866667	0.8	0.309278	0.5	0.561905	0.559701	0.495575	0.268116	0.261905	0.515625	0.339806	0.475728	0.378947	0.153846
	x		3	Interaction	x	2L	19159541	T/G	1.73532e-08	6.64947e-85	3.36987e-22	0.320796	0	0.130711	brat	FBgn0010300	intron_variant													0.945455	0.886364	0.818182	0.872881	0.825581	0.82	0.830357	0.746032	0.382353	0.543689	0.604651	0.587156	0.533981	0.233333	0.194444	0.491071	0.301887	0.43956	0.376147	0.209091
	x		3	Interaction	x	2L	19159546	A/G	5.40845e-09	3.14396e-85	2.968e-24	0.298994	0	0.109365	brat	FBgn0010300	intron_variant													0.954128	0.864583	0.830189	0.886179	0.848101	0.828571	0.850877	0.75	0.373737	0.53211	0.602151	0.587156	0.537736	0.22314	0.196262	0.472727	0.35514	0.456522	0.383929	0.205607
	x		3	Interaction	x	2L	19159562	C/G	2.69057e-07	3.15645e-83	2.01897e-24	0.379292	0	0.107766	brat	FBgn0010300	intron_variant													0.943396	0.868132	0.81982	0.890756	0.8	0.801802	0.846154	0.767442	0.384615	0.558559	0.619565	0.572816	0.494624	0.248062	0.176471	0.487179	0.295918	0.452632	0.401786	0.215517
	x		3	Interaction	x	2L	19159654	G/A	1.20511e-12	4.93944e-79	6.3204e-17	0.182419	0	0.210581	brat	FBgn0010300	intron_variant													0.881818	0.9	0.803922	0.891892	0.87234	0.796875	0.8	0.701613	0.364407	0.426667	0.57732	0.694737	0.655738	0.222222	0.153846	0.458333	0.351064	0.515464	0.409091	0.266667
	x		3	Interaction	x	2L	19159662	T/G	5.42209e-14	1.65219e-75	8.10156e-18	0.152505	0	0.19402	brat	FBgn0010300	intron_variant													0.887097	0.881818	0.797872	0.898305	0.9	0.796748	0.798246	0.713235	0.362832	0.454545	0.544554	0.683673	0.648438	0.213675	0.160305	0.478723	0.351648	0.544554	0.435897	0.272727
	x		3	Interaction	x	2L	19160163	G/A	8.5731e-17	1.51994e-83	8.73975e-21	0.105111	0	0.148075	brat	FBgn0010300	intron_variant													0.914729	0.885965	0.782946	0.910448	0.938272	0.757812	0.849558	0.742857	0.401709	0.479592	0.52381	0.596639	0.579365	0.241071	0.248	0.487395	0.315789	0.557377	0.327731	0.239669
	x		3	Interaction	x	2L	19160356	T/A	3.49747e-20	5.98678e-76	2.14803e-24	0.0671161	0	0.107972	brat	FBgn0010300	intron_variant													0.896825	0.882812	0.75	0.916084	0.935897	0.755396	0.852174	0.754386	0.307692	0.479592	0.495652	0.626168	0.647482	0.166667	0.251969	0.565217	0.271028	0.514286	0.339286	0.258065
	x		3	Interaction	x	2L	19181169	A/T	2.69343e-32	1.74879e-83	4.63539e-15	0.0155548	0	0.249982	CG17568	FBgn0032763	synonymous_variant													0.362205	0.268519	0.265306	0.292035	0.253165	0.466667	0.865979	0.389313	0.834862	0.788462	0.741176	0.653061	0.601695	0.82243	0.888889	0.752475	0.846154	0.962406	0.933333	0.991228
	x		3	Interaction	x	2L	19181171	G/A	7.73454e-34	4.4841e-82	3.57179e-13	0.0132567	0	0.298927	CG17568	FBgn0032763	missense_variant													0.36	0.268519	0.273684	0.290909	0.246575	0.490196	0.897959	0.402878	0.848214	0.793814	0.731707	0.670213	0.59322	0.820755	0.879032	0.79	0.838384	0.954545	0.94382	0.990991
	x		3	Interaction	x	2L	19181180	T/G	4.85333e-32	8.32668e-87	6.04961e-14	0.0159934	0	0.277844	CG17568	FBgn0032763	missense_variant													0.354331	0.211009	0.285714	0.310345	0.25641	0.444444	0.864583	0.37931	0.850467	0.768421	0.746988	0.625	0.582609	0.839623	0.872	0.752381	0.833333	0.95935	0.924731	0.992
	x		3	Interaction	x	2L	19181232	C/T	9.66491e-31	2.83549e-79	1.99427e-19	0.018329	0	0.167592	CG17568	FBgn0032763	synonymous_variant													0.328358	0.186813	0.27551	0.299145	0.2	0.462264	0.846154	0.426829	0.858407	0.804598	0.753247	0.580645	0.626168	0.861386	0.798246	0.764706	0.835294	0.919192	0.989583	0.990991
	x		3	Interaction	x	2L	19300287	A/T	8.48563e-29	2.75095e-76	1.62511e-06	0.0227888	0	0.574337	CG10750	FBgn0032769	5_prime_UTR_variant													0.566176	0.411765	0.739837	0.818182	0.816327	0.76259	0.830645	0.55	1	0.877551	0.942857	0.888889	0.958904	0.967949	0.931624	0.912	1	1	1	1
	x		3	Interaction	x	2L	19375992	T/A	1.63836e-33	1.76056e-87	2.52206e-05	0.0137216	0	0.64788	INTERGENIC	INTERGENIC	intergenic_region													0.666667	0.522523	0.375	0.456522	0.767442	0.707965	0.847619	0.568966	0.990099	0.908163	0.852632	0.794118	0.90991	0.917355	0.957983	0.829268	0.988372	1	1	0.990476
	x		3	Interaction	x	2L	19557558	T/A	1.4534e-30	1.46087e-74	1.89093e-06	0.0187007	0	0.578096	INTERGENIC	INTERGENIC	intergenic_region													0.664	0.508197	0.710938	0.710145	0.731183	0.780488	0.865979	0.619718	0.974359	0.931034	0.943396	0.893805	0.9375	0.963235	0.956204	0.909836	1	1	1	1
	x		3	Interaction	x	2L	19698593	G/C	3.21311e-12	1.3521e-95	0.0681241	0.193002	0	0.904232	Lar	FBgn0000464	intron_variant	CG46244	FBgn0267964	intron_variant										0.681818	0.622807	0.458333	0.516779	0.670213	0.707692	0.640351	0.340909	0.867769	0.696429	0.903846	0.755556	0.854962	0.977778	0.940678	0.962963	0.948276	0.972477	0.933884	0.984496
	x		3	Interaction	x	2L	19727228	G/A	4.29753e-11	1.1201e-77	1.18779e-06	0.224366	0	0.566373	Lar	FBgn0000464	synonymous_variant	CG46244	FBgn0267964	3_prime_UTR_variant										0.287234	0.270588	0.351064	0.292929	0.566038	0.46875	0.356322	0.288591	0.724638	0.529412	0.708333	0.595238	0.861386	0.877358	0.798246	0.663636	0.860759	0.765306	0.773333	0.82
	x		3	Interaction	x	2L	19754969	A/C	1.55737e-26	8.50889e-75	9.58081e-25	0.0300063	0	0.1049	CG10631	FBgn0032817	intron_variant													0.180952	0.138298	0.133333	0.2	0.384615	0.416667	0.34375	0.226277	0.84466	0.666667	0.729412	0.566038	0.643564	0.927083	0.785714	0.580357	0.855556	0.698925	0.831461	0.747253
x			12	Diet	x	2L	19763883	C/T	3.86999e-103	0.00223705	0.072216	0	0.57631	0.90636	fbp	FBgn0032820	intron_variant													0.305556	0.266667	0.392157	0.268519	0.707071	0.764151	0.853448	0.367647	0.79798	0.683168	0.721154	0.675676	0.378378	0.263636	0.438776	0.211009	0.681034	0.905983	0.67	0.758065
x			12	Diet	x	2L	19763931	A/G	2.66494e-96	2.81632e-08	0.000493499	0	0.250616	0.736253	fbp	FBgn0032820	intron_variant													0.820896	0.845455	0.684211	0.89916	0.31068	0.446429	0.274336	0.613636	0.384615	0.47191	0.485714	0.612613	0.732824	0.742857	0.79646	0.787037	0.307018	0.218182	0.406593	0.412587
x			12	Diet	x	2L	19828885	C/T	7.22638e-98	4.1694e-18	0.0100475	0	0.0566214	0.836667	sick	FBgn0263873	splice_region_variant&intron_variant	sick	FBgn0263873	intron_variant										0.896825	0.909091	0.893204	0.95614	0.527473	0.519608	0.576923	0.888889	0.441441	0.506329	0.561224	0.641509	0.945946	0.786325	0.866667	0.758242	0.366972	0.263158	0.366337	0.363636
	x		3	Interaction	x	2L	19850600	C/T	7.21451e-50	8.09549e-90	3.24604e-05	0.00340083	0	0.654992	sick	FBgn0263873	intron_variant													0.366972	0.377358	0.480916	0.338983	0.813953	0.75	0.69697	0.468085	0.991525	0.77451	0.917431	0.855769	0.942623	0.944444	0.972222	0.818841	0.952381	0.989474	0.962963	0.975
	x		3	Interaction	x	2L	19852918	C/T	7.83864e-51	7.38897e-98	0.0431334	0.0031206	0	0.887932	sick	FBgn0263873	intron_variant													0.396947	0.456311	0.441558	0.383178	0.893333	0.728682	0.87037	0.5	1	0.901099	0.863636	0.793103	0.918919	0.925676	0.928571	0.858696	0.988764	0.990291	0.958333	0.968254
	x		3	Interaction	x	2L	19859934	A/G	9.26488e-24	9.29831e-75	0.0148525	0.0424812	0	0.850291	sick	FBgn0263873	intron_variant													0.810345	0.631579	0.768595	0.590909	0.928571	0.840336	0.866667	0.392308	1	0.938776	0.990099	0.844037	0.990566	0.990654	0.981818	0.944954	1	1	0.989362	1
	x		3	Interaction	x	2L	19953004	C/A	5.75007e-27	9.16077e-101	3.91187e-06	0.0284892	0	0.596705	sick	FBgn0263873	intron_variant													0.266187	0.110169	0.422764	0.347518	0.508929	0.6	0.516667	0.30137	0.616071	0.588785	0.843137	0.645161	0.634146	0.911565	0.917526	0.697479	0.936709	0.855556	0.883495	0.931624
	x		3	Interaction	x	2L	19953005	T/C	1.77318e-27	1.22472e-101	1.02184e-05	0.0268	0	0.622849	sick	FBgn0263873	intron_variant													0.264706	0.106195	0.41129	0.335714	0.481481	0.606838	0.516949	0.276316	0.614035	0.568627	0.84	0.64	0.612069	0.901408	0.917526	0.692308	0.9375	0.876404	0.884615	0.922414
	x		3	Interaction	x	2L	19960969	A/G	5.16369e-59	9.18556e-92	0.776206	0.00167015	0	0.997063	CG34051	FBgn0054051	missense_variant													0.426357	0.382353	0.491228	0.409091	0.858974	0.768421	0.744681	0.4375	0.990741	0.957447	0.903614	0.857143	0.886957	0.929293	0.948718	0.873563	0.972973	0.970297	0.95098	0.990099
	x		3	Interaction	x	2L	19961355	G/C	8.31048e-41	3.27263e-77	0.0879145	0.00674547	0	0.913803	CG42866	FBgn0262140	3_prime_UTR_variant													0.495327	0.37037	0.444444	0.401709	0.8	0.771429	0.767677	0.359375	0.990196	0.87619	0.933333	0.724138	0.95	0.855932	0.952381	0.866667	0.913043	0.941748	0.903846	0.988764
	x		3	Interaction	x	2L	20233783	C/A	3.14846e-28	3.54997e-75	0.905512	0.0244776	0	1	INTERGENIC	INTERGENIC	intergenic_region													0.77	0.704082	0.679612	0.607143	0.94186	0.66087	0.76	0.382022	0.99115	0.900901	1	0.927835	0.982759	1	0.946903	0.990909	1	1	0.894737	1
	x		3	Interaction	x	2L	20259281	C/T	2.06072e-29	5.22771e-75	1.35701e-05	0.0211633	0	0.630521	INTERGENIC	INTERGENIC	intergenic_region													0.834646	0.734513	0.72973	0.744	0.886076	0.666667	0.701031	0.387879	1	0.845238	0.991304	0.861702	0.94958	1	0.926606	0.96	1	1	0.956989	1
	x		3	Interaction	x	2L	20340885	A/T	1.11213e-24	3.07772e-75	0.850035	0.037911	0	0.999812	spir	FBgn0003475	intron_variant													0.80531	0.598214	0.744	0.621622	0.923077	0.653465	0.790476	0.484375	1	0.878788	0.990196	0.95098	0.961832	0.992806	1	0.991453	1	1	0.973451	0.989474
	x		3	Interaction	x	2L	20350761	G/T	3.42468e-20	2.81495e-75	0.0599121	0.0670358	0	0.899813	RtGEF	FBgn0015803	5_prime_UTR_variant													0.798246	0.709402	0.758621	0.68	0.89011	0.658915	0.76	0.297297	0.990654	0.803738	1	0.92381	0.956044	1	0.980583	0.961538	1	1	0.951613	1
	x		3	Interaction	x	2L	20388042	T/A	1.77101e-05	1.91668e-79	2.21403e-07	0.491795	0	0.526125	CG10947	FBgn0032857	intron_variant													0.309353	0.3125	0.363636	0.230769	0.707071	0.264463	0.643564	0.259259	0.639706	0.553191	0.4	0.42623	0.728682	0.942446	0.726619	0.732283	0.826446	0.452174	0.813559	0.743363
	x		3	Interaction	x	2L	20400415	G/A	5.31894e-35	7.87762e-96	0.393887	0.0115719	0	0.96976	CG10947	FBgn0032857	intron_variant													0.477064	0.47541	0.570248	0.577586	0.759036	0.5625	0.707547	0.644444	0.923729	0.813725	0.963636	0.913462	0.873016	0.993421	0.963235	0.89899	1	0.961165	0.942623	1
	x		3	Interaction	x	2L	20428480	C/T	4.31344e-18	1.37158e-80	3.59459e-10	0.0883378	0	0.39845	CG31688	FBgn0263355	intron_variant													0.308824	0.140187	0.347458	0.119403	0.384615	0.159664	0.439024	0.350877	0.543307	0.535354	0.63	0.590164	0.712121	0.751724	0.688073	0.683673	0.684685	0.622222	0.817391	0.864
	x		3	Interaction	x	2L	20463660	C/T	6.33846e-22	3.18808e-79	0.0510287	0.0533899	0	0.893901	INTERGENIC	INTERGENIC	intergenic_region													0.3	0.276786	0.376471	0.425197	0.527473	0.315315	0.486486	0.217391	0.654867	0.643678	0.62037	0.691489	0.694915	0.907563	0.565574	0.752475	0.888889	0.787879	0.836538	0.788618
x			12	Diet	x	2L	20496833	C/A	2.38816e-90	2.97064e-26	1.42767e-05	0	0.0186076	0.631827	INTERGENIC	INTERGENIC	intergenic_region													0.919643	0.983333	0.978022	0.935897	0.974684	0.882883	0.759615	0.816901	0.432432	0.635294	0.666667	0.707547	0.840336	0.983471	0.940594	0.91129	0.629213	0.39604	0.570175	0.486957
x			12	Diet	x	2L	20514691	T/A	1.25015e-88	1.92342e-12	4.19014e-14	0	0.131468	0.273779	CR45702	FBgn0267266	downstream_gene_variant	INTERGENIC	INTERGENIC	intergenic_region										0.904762	0.972727	0.968421	0.928	1	0.859504	0.875	0.78	0.376	0.621359	0.552083	0.613208	0.886957	0.938356	0.909091	0.902913	0.701031	0.390244	0.606557	0.551402
x			12	Diet	x	2L	20564584	A/G	1.3648e-90	5.08706e-09	0.132335	0	0.222465	0.928707	CR45347	FBgn0266886	intron_variant													0.99115	0.964912	1	1	0.880952	0.88806	0.798077	0.864583	0.367188	0.626506	0.903846	0.838384	0.933333	0.972727	0.968	0.991071	0.752941	0.752294	0.756757	0.65873
x			12	Diet	x	2L	20564603	C/T	6.76227e-90	1.93779e-06	0.00538123	0	0.338747	0.814984	CR45347	FBgn0266886	intron_variant													0.972973	0.961538	1	1	0.876543	0.878788	0.808511	0.858586	0.312	0.64	0.869565	0.792079	0.933333	0.981481	0.943548	0.991597	0.78481	0.735294	0.727273	0.628788
	x		3	Interaction	x	2L	20632522	T/G	1.43725e-12	7.68451e-96	0.00950044	0.184251	0	0.834676	INTERGENIC	INTERGENIC	intergenic_region													0.762887	0.75	0.666667	0.715517	0.752941	0.672269	0.681818	0.413043	0.862903	0.723404	0.953271	0.921569	0.969925	0.992424	0.963235	0.982906	1	1	0.952381	1
	x		3	Interaction	x	2L	20664834	C/A	3.2177e-09	9.71185e-80	0.000148568	0.289827	0	0.699304	CR45004	FBgn0266356	upstream_gene_variant	CG31678	FBgn0051678	upstream_gene_variant	CG31678	FBgn0051678	intron_variant							0.805825	0.706349	0.597938	0.575472	0.949367	0.487603	0.688889	0.48062	0.958333	0.76	0.824561	0.738739	0.957746	0.960317	0.938596	0.874016	0.973684	1	0.948276	1
	x		3	Interaction	x	2L	20699730	C/G	7.63784e-26	1.23355e-85	2.51949e-05	0.0327722	0	0.647858	Hr38	FBgn0014859	intron_variant													0.75188	0.680328	0.762295	0.674603	0.907895	0.61165	0.646341	0.375	0.989474	0.842105	1	0.94186	0.966667	0.978102	0.953125	0.974138	1	1	0.991304	1
	x		3	Interaction	x	2L	20750545	T/A	2.3184e-40	7.78337e-82	4.38711e-05	0.00702394	0	0.663651	Fs_2_Ket	FBgn0262743	3_prime_UTR_variant													0.486667	0.415254	0.5	0.578125	0.690722	0.608	0.672727	0.3	0.872727	0.842975	0.929204	0.78125	0.715517	0.877863	0.930769	0.821138	0.981308	0.912409	0.956522	0.983051
	x		3	Interaction	x	2L	20750546	T/C	2.38987e-40	1.85558e-80	4.14206e-05	0.0070413	0	0.662019	Fs_2_Ket	FBgn0262743	3_prime_UTR_variant													0.5	0.434426	0.508065	0.582677	0.7	0.581395	0.666667	0.317308	0.873874	0.837398	0.922414	0.784615	0.710526	0.871212	0.930769	0.809917	0.981651	0.905797	0.954955	0.982906
	x		3	Interaction	x	2L	20752307	G/C	1.09807e-25	6.48848e-82	0.0015258	0.033428	0	0.772681	CG9319	FBgn0032881	5_prime_UTR_variant	CG9319	FBgn0032881	upstream_gene_variant	Ns4	FBgn0032882	upstream_gene_variant							0.801724	0.677686	0.723214	0.617391	0.932432	0.649123	0.732143	0.477477	0.983193	0.882353	1	0.881356	0.959596	0.99115	0.974359	0.967213	1	1	0.990291	1
	x		3	Interaction	x	2L	20755178	C/T	2.38692e-36	2.24944e-89	4.89494e-05	0.0101922	0	0.666702	CG9323	FBgn0032883	synonymous_variant													0.776699	0.710526	0.660194	0.614754	0.626866	0.677165	0.673913	0.479452	1	0.896552	1	0.910891	0.954128	0.966942	0.971698	0.954955	1	1	0.982143	1
	x		3	Interaction	x	2L	20755741	C/A	2.12474e-30	3.59239e-77	0.537077	0.0190979	0	0.981931	CG9323	FBgn0032883	missense_variant													0.747368	0.677419	0.686441	0.694444	0.723077	0.626263	0.814433	0.534591	0.990476	0.94186	0.987805	0.892857	0.986667	0.989474	0.98	0.99	1	0.988235	0.970588	1
	x		3	Interaction	x	2L	20781251	C/T	8.05714e-28	7.62311e-78	0.00462172	0.0257352	0	0.809685	cad	FBgn0000251	intron_variant													0.784	0.666667	0.698113	0.706522	0.884615	0.642105	0.673913	0.481481	0.990385	0.9125	0.974026	0.904762	0.967033	0.990566	0.982143	0.965909	1	1	0.989011	1
	x		3	Interaction	x	2L	20796175	T/A	7.35111e-19	4.32434e-82	1.96275e-11	0.0799318	0	0.352479	vari	FBgn0250785	intron_variant													0.761538	0.606299	0.743363	0.550847	0.814815	0.694215	0.672131	0.442478	0.990566	0.965217	0.886957	0.826772	0.972973	1	0.936508	0.925	1	1	0.982609	1
	x		3	Interaction	x	2L	20796181	A/G	6.61456e-19	2.3188e-78	3.99619e-11	0.079445	0	0.363188	vari	FBgn0250785	intron_variant													0.762712	0.618321	0.756522	0.580357	0.828829	0.686441	0.666667	0.444444	0.990099	0.956897	0.887931	0.84	0.963964	0.992537	0.936	0.915966	1	1	0.982456	1
	x		3	Interaction	x	2L	20802267	G/A	1.22107e-33	2.58939e-76	0.0235399	0.0135198	0	0.866232	CG9328	FBgn0032886	intron_variant													0.747573	0.75	0.676768	0.653846	0.929577	0.706422	0.788235	0.361842	1	0.930233	1	0.947368	0.980198	1	0.948718	0.979592	1	1	0.978022	1
	x		3	Interaction	x	2L	20818472	T/C	7.03871e-36	1.69126e-82	0.00102763	0.0106377	0	0.759669	CheB38a	FBgn0067312	missense_variant													0.775362	0.663866	0.728814	0.633094	0.824324	0.73	0.765217	0.428571	0.981308	0.946237	0.989691	0.927083	0.947368	0.992701	0.945736	0.958333	1	1	0.959184	1
	x		3	Interaction	x	2L	20818509	G/T	3.82257e-36	9.20783e-88	0.00166218	0.0103889	0	0.775503	CheB38a	FBgn0067312	synonymous_variant													0.797386	0.664062	0.709402	0.626016	0.828947	0.760684	0.705882	0.471831	0.990826	0.940594	0.99115	0.946237	0.972727	1	0.95	0.957983	1	1	0.983333	1
	x		3	Interaction	x	2L	20842256	G/A	1.45004e-34	1.96182e-78	0.0589854	0.0121728	0	0.899249	CG31676	FBgn0051676	intron_variant													0.801587	0.773109	0.675926	0.686441	0.91	0.576	0.72	0.454545	0.951923	0.990385	1	0.946565	0.973451	1	0.954545	0.990909	1	1	0.951456	1
	x		3	Interaction	x	2L	20842332	A/G	1.03906e-21	3.2795e-102	1.52052e-06	0.0548901	0	0.572624	CG31676	FBgn0051676	intron_variant													0.636364	0.516667	0.681481	0.671642	0.831776	0.696	0.672	0.428571	0.89916	0.826087	0.911504	0.887218	0.946565	0.958042	0.966216	0.905512	1	1	0.990909	1
	x		3	Interaction	x	2L	20847352	C/T	2.3206e-32	2.18261e-81	0.000218797	0.0154338	0	0.710973	CG31676	FBgn0051676	intron_variant													0.8	0.631579	0.747826	0.644444	0.909091	0.627586	0.734513	0.475248	1	0.940171	1	0.889908	0.964286	0.976	0.943548	0.975	1	0.992593	0.982609	1
	x		3	Interaction	x	2L	20850701	C/A	5.16257e-35	2.83453e-78	0.024032	0.0115604	0	0.866974	CG14402	FBgn0032894	3_prime_UTR_variant													0.744681	0.75	0.770992	0.677686	0.87234	0.674242	0.654867	0.416	0.982143	0.933333	1	0.904762	0.929293	0.97479	0.97619	0.971014	1	0.967742	0.96124	1
	x		3	Interaction	x	2L	20873839	G/A	1.76344e-29	4.03241e-76	0.000935905	0.0210173	0	0.756679	sky	FBgn0032901	synonymous_variant	CG43739	FBgn0263996	3_prime_UTR_variant										0.699029	0.735043	0.683673	0.654676	0.924731	0.669492	0.741935	0.44697	0.990476	0.912088	0.988095	0.913978	0.95614	0.965517	0.943548	0.990654	1	1	0.978723	1
	x		3	Interaction	x	2L	20909993	C/A	3.51437e-09	1.241e-74	0.233053	0.291371	0	0.950126	sky	FBgn0032901	intron_variant	CG43739	FBgn0263996	intron_variant										0.583333	0.371901	0.629213	0.641509	0.8625	0.552846	0.838095	0.43609	0.703704	0.696629	0.822222	0.724138	0.902913	0.972477	0.745763	0.902439	1	0.867257	0.980769	0.942857
	x		3	Interaction	x	2L	20911171	T/C	4.10669e-08	1.153e-84	0.000309735	0.338054	0	0.721691	sky	FBgn0032901	intron_variant	CG43739	FBgn0263996	intron_variant										0.310345	0.260504	0.454545	0.193277	0.707317	0.321101	0.561224	0.33913	0.482143	0.504587	0.552632	0.457627	0.8125	0.795082	0.728261	0.696721	0.795918	0.775362	0.88785	0.887931
	x		3	Interaction	x	2L	20937926	A/C	8.76894e-31	1.48983e-75	1.35265e-08	0.0182548	0	0.465735	INTERGENIC	INTERGENIC	intergenic_region													0.336134	0.371681	0.438095	0.295652	0.702381	0.433333	0.700855	0.394495	0.878049	0.85	0.715686	0.657407	0.769231	0.811881	0.891667	0.728395	0.881188	0.888889	0.94898	1
	x		3	Interaction	x	2L	20938022	T/C	7.7335e-19	2.30041e-80	0.121113	0.0801724	0	0.925481	INTERGENIC	INTERGENIC	intergenic_region													0.330508	0.336364	0.385827	0.242188	0.852941	0.421569	0.630252	0.28972	0.669065	0.590476	0.574713	0.473118	0.672269	0.866071	0.748201	0.721311	0.948718	0.681034	0.899083	0.903846
	x		3	Interaction	x	2L	20938033	T/A	1.02134e-17	2.60725e-89	0.370328	0.0929652	0	0.967418	INTERGENIC	INTERGENIC	intergenic_region													0.327586	0.333333	0.376923	0.223077	0.666667	0.41	0.649573	0.313725	0.661871	0.575221	0.576471	0.370787	0.683333	0.819048	0.753425	0.731092	0.966667	0.649123	0.894737	0.904762
	x		3	Interaction	x	2L	20938072	A/T	8.23404e-17	1.03924e-87	0.046008	0.104887	0	0.890125	INTERGENIC	INTERGENIC	intergenic_region													0.347458	0.333333	0.351351	0.239669	0.712871	0.345794	0.64	0.336538	0.674242	0.603448	0.619565	0.487179	0.678261	0.815789	0.765625	0.785047	0.938596	0.704918	0.904348	0.915094
	x		3	Interaction	x	2L	20938087	C/G	4.54197e-19	1.32292e-80	0.117151	0.0777002	0	0.924231	INTERGENIC	INTERGENIC	intergenic_region													0.336283	0.31	0.351852	0.307018	0.787879	0.368421	0.653543	0.296296	0.676692	0.631579	0.622449	0.513043	0.681416	0.788462	0.755725	0.757895	0.935185	0.733333	0.916667	0.909091
	x		3	Interaction	x	2L	20940321	C/A	1.18863e-12	3.50583e-80	2.64714e-16	0.182288	0	0.222967	INTERGENIC	INTERGENIC	intergenic_region													0.506849	0.510204	0.547009	0.496063	0.887755	0.559322	0.709091	0.402439	0.84127	0.714286	0.887097	0.758333	0.875912	0.967742	0.944444	0.868852	0.978723	0.991667	0.990476	1
	x		3	Interaction	x	2L	20952929	A/T	1.06904e-24	3.17787e-80	5.36588e-05	0.0378423	0	0.669351	INTERGENIC	INTERGENIC	intergenic_region													0.740741	0.690476	0.746032	0.707143	0.918605	0.663636	0.712963	0.30137	0.981982	0.946903	0.933962	0.878788	0.961905	0.992	0.935714	0.97561	1	1	0.991803	1
	x		3	Interaction	x	2L	20958231	T/A	4.22006e-19	2.20946e-81	0.0178547	0.077403	0	0.856676	INTERGENIC	INTERGENIC	intergenic_region													0.711864	0.652174	0.817308	0.624113	0.902174	0.645833	0.75	0.42029	0.973913	0.918182	0.899083	0.867769	0.95082	0.992537	0.962617	0.954545	1	1	0.967213	1
	x		3	Interaction	x	2L	21038676	G/C	6.60992e-34	7.98951e-76	0.0781972	0.0131578	0	0.909379	CG42238	FBgn0250867	intron_variant													0.730769	0.628571	0.642857	0.618182	0.924731	0.555556	0.75	0.559322	1	0.929412	1	0.932039	0.958333	0.981481	0.967213	0.971154	1	1	0.966667	1
	x		3	Interaction	x	2L	21097307	C/G	1.7798e-38	9.4211e-75	0.32987	0.00825199	0	0.963131	CG12050	FBgn0032915	intron_variant	CG34136	FBgn0083972	intron_variant										0.628571	0.434783	0.434783	0.422222	0.906667	0.517241	0.625	0.380597	0.987179	0.825581	0.916667	0.8375	0.845361	0.842697	0.917431	0.922222	0.926829	0.880435	0.961538	1
	x		3	Interaction	x	2L	21106996	C/A	1.68904e-35	1.8938e-83	0.00116838	0.0110323	0	0.763825	CR44056	FBgn0264865	splice_acceptor_variant&intron_variant	Nhe2	FBgn0040297	intron_variant	CR44056	FBgn0264865	non_coding_exon_variant							0.661017	0.587719	0.636364	0.636364	0.946809	0.680851	0.764706	0.406015	0.991304	0.895238	0.990099	0.934579	0.964286	0.977941	0.908451	0.960317	1	1	0.971698	1
	x		3	Interaction	x	2L	21146521	A/G	5.72022e-13	2.79799e-79	0.000288015	0.174602	0	0.719454	del	FBgn0086251	missense_variant													0.72093	0.691589	0.82	0.705882	0.962963	0.56383	0.784314	0.505882	0.859649	0.859155	0.978022	0.847826	0.969466	0.991379	0.946809	0.970874	1	1	0.99	1
x			12	Diet	x	2L	21198170	A/G	2.14853e-86	6.90703e-20	0.00128315	0	0.0441398	0.766854	Ret	FBgn0011829	intron_variant													1	1	0.941176	0.907692	0.897727	0.784615	0.694444	0.85	0.524194	0.663265	0.666667	0.652893	0.889764	0.890511	0.883212	0.890511	0.642857	0.342342	0.604167	0.52381
	x		3	Interaction	x	2L	21203945	A/C	1.14764e-12	2.02565e-77	1.07242e-06	0.181903	0	0.563787	INTERGENIC	INTERGENIC	intergenic_region													0.613445	0.609524	0.701923	0.487395	0.818182	0.565217	0.652542	0.375	0.8	0.810526	0.939759	0.785714	0.912281	0.888889	0.955224	0.901961	1	1	0.96	0.983193
	x		3	Interaction	x	2L	21227763	C/G	8.06947e-34	4.90828e-77	1.57117e-05	0.0132629	0	0.634451	CG8677	FBgn0026577	missense_variant													0.673077	0.631148	0.717949	0.479339	0.878049	0.697917	0.585106	0.363636	0.919643	0.917647	0.989583	0.886076	0.91	0.963964	0.957265	0.903509	1	1	0.948454	0.988095
	x		3	Interaction	x	2L	21868347	G/T	6.8506e-11	9.59091e-77	6.63591e-10	0.230499	0	0.408973	CR44917	FBgn0266222	intron_variant													0.656489	0.55814	0.782609	0.684783	0.644444	0.617647	0.697917	0.367347	0.963964	0.911392	0.871287	0.791667	0.947826	0.975207	0.968254	0.972973	1	0.989247	0.981982	0.992857
	x		3	Interaction	x	2L	22000740	G/C	3.06813e-05	1.10533e-82	5.03198e-06	0.508973	0	0.603488	INTERGENIC	INTERGENIC	intergenic_region													0.358974	0.26	0.373737	0.126214	0.541667	0.201923	0.31	0.102564	0.504425	0.617647	0.416667	0.362745	0.585938	0.833333	0.745098	0.54902	0.830357	0.76087	0.768421	0.801887
x			12	Diet	x	2R	4515622	T/C	7.75472e-100	0.00191738	7.44862e-06	0	0.569271	0.61419	RpL38	FBgn0040007	3_prime_UTR_variant													0.714286	0.843137	0.836364	0.819672	0.926316	0.460317	0.521739	0.866667	0.144068	0.31068	0.367347	0.476562	0.834711	0.75	0.784615	0.929134	0.478992	0.234234	0.581633	0.496241
x			12	Diet	x	2R	4517581	T/G	4.61287e-98	0.188816	0.000301827	0	0.838541	0.72086	INTERGENIC	INTERGENIC	intergenic_region													0.794643	0.872	0.82906	0.79661	0.822222	0.424242	0.448598	0.816327	0.1	0.459184	0.349057	0.513274	0.847328	0.828358	0.729508	0.884298	0.541284	0.215517	0.483051	0.538462
x			12	Diet	x	2R	4517890	T/A	2.64513e-89	0.00700153	0.0249372	0	0.631313	0.868286	INTERGENIC	INTERGENIC	intergenic_region													0.670103	0.859504	0.827957	0.773585	0.872093	0.422764	0.390909	0.807692	0.157895	0.417476	0.42735	0.415929	0.814433	0.796992	0.657143	0.884615	0.480392	0.316239	0.431193	0.552381
x			12	Diet	x	2R	4517891	T/C	5.05398e-87	0.00352122	0.0538184	0	0.597381	0.895942	INTERGENIC	INTERGENIC	intergenic_region													0.676768	0.862903	0.835052	0.790476	0.872093	0.413223	0.398148	0.807692	0.155556	0.423077	0.441667	0.427273	0.808081	0.789474	0.650943	0.875969	0.480769	0.316239	0.435185	0.553398
x			12	Diet	x	2R	4518058	T/C	8.09901e-101	0.0033385	1.70216e-07	0	0.594878	0.520191	INTERGENIC	INTERGENIC	intergenic_region													0.744	0.897196	0.814516	0.839623	0.842593	0.435484	0.552083	0.906977	0.12069	0.411111	0.390909	0.410714	0.840278	0.80292	0.710744	0.922481	0.509091	0.207692	0.568966	0.451613
x			12	Diet	x	2R	4525751	A/G	1.96074e-98	0.821626	1.68467e-05	0	0.975924	0.636409	INTERGENIC	INTERGENIC	intergenic_region													0.696296	0.882883	0.771739	0.857143	0.862069	0.423077	0.41	0.681818	0.0992908	0.35	0.438095	0.417582	0.856061	0.776923	0.778947	0.917355	0.505263	0.247525	0.584158	0.390977
x			12	Diet	x	2R	4550799	G/A	4.74914e-88	0.017448	6.80294e-06	0	0.680634	0.611793	Stlk	FBgn0046692	intron_variant													0.793893	0.888889	0.901961	0.83871	0.891892	0.51087	0.557895	0.914286	0.163636	0.490741	0.411215	0.4375	0.877049	0.836066	0.738318	0.945055	0.546296	0.344828	0.586207	0.522523
x			12	Diet	x	2R	4557497	G/T	1.107e-88	0.446319	2.33727e-05	0	0.912117	0.64564	Stlk	FBgn0046692	intron_variant													0.76	0.892157	0.885417	0.775862	0.870968	0.477064	0.473684	0.968254	0.117117	0.347826	0.438202	0.451613	0.934579	0.840708	0.711864	0.897196	0.566667	0.315217	0.586538	0.583333
x			12	Diet	x	2R	4561790	A/G	4.9551e-94	0.051948	9.94959e-09	0	0.746261	0.459555	Stlk	FBgn0046692	intron_variant													0.834862	0.853211	0.820225	0.827273	0.847059	0.517241	0.5	0.849206	0.150538	0.370787	0.261364	0.44898	0.864865	0.896296	0.745283	0.887755	0.519231	0.307692	0.608696	0.504854
x			12	Diet	x	2R	4577945	T/G	7.52986e-87	0.0753976	2.07862e-10	0	0.771027	0.389289	INTERGENIC	INTERGENIC	intergenic_region													0.700855	0.913462	0.783505	0.785714	0.82	0.537313	0.556522	0.896907	0.130081	0.415842	0.425926	0.413793	0.918182	0.875	0.734694	0.928571	0.490741	0.201754	0.68254	0.523364
x			12	Diet	x	2R	4578097	G/A	4.40208e-95	0.0011914	7.82987e-13	0	0.548603	0.308636	INTERGENIC	INTERGENIC	intergenic_region													0.700935	0.88	0.810811	0.864662	0.846939	0.512	0.619835	0.943182	0.075	0.424779	0.371901	0.393443	0.870229	0.901786	0.677686	0.871287	0.472222	0.228814	0.608696	0.495935
x			12	Diet	x	2R	4578944	C/T	3.50666e-88	0.369232	8.59944e-10	0	0.894862	0.413383	INTERGENIC	INTERGENIC	intergenic_region													0.758865	0.898305	0.781513	0.778761	0.849462	0.491071	0.508621	0.875	0.0956522	0.4	0.414414	0.425	0.88806	0.90678	0.672	0.891667	0.573034	0.257143	0.61165	0.451128
x			12	Diet	x	2R	4579122	G/A	5.59294e-94	0.000931003	1.5765e-06	0	0.538113	0.5735	INTERGENIC	INTERGENIC	intergenic_region													0.762712	0.94186	0.827586	0.84375	0.867647	0.504348	0.479592	0.896552	0.121495	0.413043	0.375	0.411765	0.87037	0.896907	0.682243	0.933333	0.466667	0.244898	0.537736	0.495726
x			12	Diet	x	2R	4597866	G/C	1.84179e-92	0.210714	4.58523e-05	0	0.847291	0.664871	p120ctn	FBgn0260799	intron_variant													0.826923	0.925532	0.873684	0.839286	0.923077	0.485507	0.477876	0.888889	0.137931	0.44	0.416667	0.514851	0.855856	0.90566	0.782258	0.946809	0.616279	0.285714	0.551402	0.530303
x			12	Diet	x	2R	4693386	A/G	2.71439e-98	3.08781e-08	1.45321e-09	0	0.252328	0.422606	Nipped-B	FBgn0026401	synonymous_variant													0.795276	0.88785	0.776596	0.853448	0.892157	0.440367	0.401786	0.941176	0.0803571	0.407767	0.357143	0.373832	0.763359	0.764228	0.731092	0.781818	0.413223	0.135135	0.403846	0.419643
x			12	Diet	x	2R	5067316	T/C	3.02719e-90	2.40559e-23	0.000609543	0	0.0274355	0.742919	TpnC41C	FBgn0013348	intron_variant													0.976744	1	1	1	1	0.882353	0.919192	0.897959	0.551402	0.8	0.682243	0.8	0.911504	0.959677	0.990826	0.962406	0.844262	0.515464	0.690265	0.691729
x			12	Diet	x	2R	5093623	A/C	2.9285e-111	1.01513e-33	4.46862e-07	0	0.00714574	0.542477	CG3107	FBgn0033005	missense_variant													0.992063	0.975207	1	1	0.961039	0.75	0.721805	0.891892	0.29661	0.351648	0.766355	0.818182	0.888889	0.84127	0.9	0.890625	0.584158	0.482143	0.488	0.452555
	x		3	Interaction	x	2R	5122951	T/G	0.000771308	7.08088e-76	0.282978	0.623736	0	0.957319	gus	FBgn0026238	intron_variant													0.814516	0.74	0.808081	0.872	0.798165	0.836207	0.836066	0.907895	0.602941	0.742857	0.810811	0.784	0.6875	0.328467	0.45082	0.459677	0.477273	0.807339	0.387931	0.286885
	x		3	Interaction	x	2R	5144566	C/T	4.07196e-19	5.72909e-98	0.0337741	0.0772344	0	0.878955	Atf6	FBgn0033010	upstream_gene_variant	INTERGENIC	INTERGENIC	intergenic_region										0.730159	0.742188	0.84375	0.846774	0.693069	0.80916	0.642857	0.891892	0.552846	0.609091	0.614035	0.621622	0.71223	0.251852	0.415493	0.448276	0.225806	0.252525	0.330709	0.269841
	x		3	Interaction	x	2R	5144787	G/A	1.82158e-08	1.35103e-75	0.00366743	0.321735	0	0.801965	Atf6	FBgn0033010	5_prime_UTR_variant													0.79845	0.742268	0.782051	0.861789	0.72093	0.785124	0.621849	0.939394	0.511628	0.658537	0.591667	0.654867	0.576577	0.277778	0.350427	0.463918	0.349057	0.4	0.324786	0.214286
	x		3	Interaction	x	2R	5149514	A/T	1.98538e-06	4.86419e-100	2.31925e-05	0.429075	0	0.645392	Atf6	FBgn0033010	intron_variant													0.811321	0.828571	0.735632	0.874074	0.873418	0.917431	0.872881	0.879518	0.588889	0.647727	0.8	0.826923	0.679245	0.378151	0.381443	0.510204	0.27381	0.627451	0.300885	0.277311
	x		3	Interaction	x	2R	5149572	C/A	3.85823e-05	2.46439e-91	0.00125806	0.516539	0	0.766212	Atf6	FBgn0033010	intron_variant													0.747475	0.771429	0.729167	0.877049	0.860759	0.849057	0.808696	0.860465	0.613861	0.606061	0.849057	0.814433	0.713115	0.349206	0.340206	0.519608	0.284211	0.576577	0.324561	0.291667
	x		3	Interaction	x	2R	5150265	G/T	2.02143e-10	2.71793e-104	3.49078e-05	0.24565	0	0.657136	Atf6	FBgn0033010	intron_variant													0.770992	0.921569	0.772727	0.891473	0.793103	0.9	0.82	0.897436	0.508475	0.545455	0.824	0.8	0.678571	0.282443	0.495495	0.490196	0.269231	0.567797	0.282258	0.258333
	x		3	Interaction	x	2R	5150444	C/G	0.0642191	5.68872e-82	6.44395e-05	0.830679	0	0.674735	Atf6	FBgn0033010	intron_variant													0.296296	0.387097	0.299065	0.25	0.227273	0.23301	0.2	0.204918	0.525253	0.45	0.25	0.315789	0.545455	0.785714	0.675676	0.625	0.795181	0.481928	0.727273	0.825
	x		3	Interaction	x	2R	5150799	C/A	2.5623e-08	9.147e-76	0.000460773	0.328529	0	0.734079	Atf6	FBgn0033010	intron_variant													0.732283	0.681319	0.634783	0.845455	0.72	0.916667	0.866667	0.779528	0.530435	0.574074	0.682243	0.682692	0.471545	0.3125	0.300752	0.429825	0.375	0.636364	0.415385	0.222222
	x		3	Interaction	x	2R	5152604	A/C	2.2178e-06	8.59206e-90	0.0505063	0.432054	0	0.893527	Atf6	FBgn0033010	intron_variant													0.774648	0.761468	0.79798	0.909091	0.716049	0.941176	0.814516	0.868421	0.562044	0.619048	0.75	0.836207	0.736	0.219512	0.377358	0.46789	0.398148	0.695652	0.343284	0.309859
	x		3	Interaction	x	2R	5152836	T/C	0.000113658	2.90306e-78	1.91994e-05	0.552784	0	0.640074	Atf6	FBgn0033010	synonymous_variant													0.822034	0.732759	0.848214	0.915094	0.783133	0.92437	0.825688	0.952381	0.534483	0.510204	0.794118	0.853448	0.738095	0.280303	0.401961	0.491803	0.382353	0.696078	0.3125	0.290909
	x		3	Interaction	x	2R	5153348	A/G	1.59596e-07	1.25404e-100	7.248e-05	0.367293	0	0.678106	Atf6	FBgn0033010	missense_variant													0.783582	0.743802	0.77193	0.915385	0.790698	0.91453	0.756098	0.885246	0.478873	0.539216	0.774194	0.847458	0.685484	0.244604	0.348214	0.5	0.230088	0.516129	0.330275	0.233333
x			12	Diet	x	2R	5179563	A/T	8.23839e-88	1.02704e-24	0.0042055	0	0.0228414	0.806586	Nipped-A	FBgn0053554	intron_variant													1	1	1	1	0.833333	0.883333	0.924528	1	0.606557	0.78125	0.921348	0.829787	0.966942	0.971831	0.942857	0.973684	0.854369	0.744898	0.673267	0.603448
	x		3	Interaction	x	2R	5241472	A/C	2.19151e-08	7.23275e-77	0.190551	0.325407	0	0.942382	Nipped-A	FBgn0053554	intron_variant													0.813953	0.726415	0.752294	0.85	0.66055	0.864078	0.769912	0.815126	0.491803	0.619048	0.765766	0.771429	0.710145	0.322835	0.40678	0.459459	0.439252	0.598291	0.293103	0.217742
x			12	Diet	x	2R	5267358	C/T	1.35309e-90	3.05746e-20	0.00156276	0	0.0420118	0.773438	d4	FBgn0033015	intron_variant													1	1	1	1	0.762887	0.842105	0.823529	0.939394	0.527273	0.71134	0.873016	0.771739	0.966292	0.963504	0.926606	0.926606	0.777778	0.621053	0.648649	0.649254
	x		3	Interaction	x	2R	5495971	G/A	0.0889076	6.63153e-91	0.0393607	0.848967	0	0.88456	CG30440	FBgn0050440	upstream_gene_variant	INTERGENIC	INTERGENIC	intergenic_region										0.776699	0.726415	0.669565	0.852941	0.73913	0.857143	0.774194	0.741176	0.495798	0.653846	0.705357	0.786408	0.398496	0.247934	0.313043	0.396226	0.268908	0.615385	0.349593	0.214286
x			12	Diet	x	2R	5646908	T/C	1.79669e-86	2.51721e-09	0.242157	0	0.212266	0.951544	CG11665	FBgn0033028	intron_variant													0.975207	0.989474	1	1	1	0.695652	0.865979	1	0.422764	0.776699	0.81	0.828283	0.980392	0.977778	0.96748	0.947368	0.813084	0.765217	0.745283	0.625954
x			12	Diet	x	2R	5674482	T/C	1.57521e-87	1.10257e-12	0.302556	0	0.126812	0.959803	INTERGENIC	INTERGENIC	intergenic_region													0.989011	0.947917	1	1	0.966102	0.717391	0.697674	0.973684	0.396694	0.606742	0.794872	0.851852	0.941176	0.938776	0.956522	0.914894	0.7	0.638095	0.704348	0.553191
x			12	Diet	x	2R	5800729	T/C	2.95424e-107	1.0981e-06	7.21131e-08	0	0.325255	0.500856	INTERGENIC	INTERGENIC	intergenic_region													0.198347	0.1	0.234694	0.212766	0.349398	0.590909	0.692308	0.329787	0.892562	0.708333	0.7375	0.669903	0.207921	0.245283	0.28972	0.313725	0.645161	0.858586	0.719512	0.721154
x			12	Diet	x	2R	5897980	C/A	3.44524e-103	2.5559e-06	0.000182303	0	0.345628	0.705551	CG43366	FBgn0263109	intron_variant													0.909091	0.960526	0.978947	0.930556	0.563218	0.64486	0.380531	0.583333	0.204545	0.603175	0.388889	0.4	0.820225	0.86	0.918182	0.631068	0.621359	0.485149	0.427273	0.397959
x			12	Diet	x	2R	5897981	C/A	6.82277e-101	2.26238e-06	0.000121402	0	0.34258	0.693145	CG43366	FBgn0263109	intron_variant													0.916667	0.961039	0.978261	0.915493	0.52809	0.625	0.387387	0.566265	0.218391	0.587302	0.395349	0.421687	0.820225	0.85567	0.90566	0.633663	0.616162	0.456311	0.432432	0.40625
x			12	Diet	x	2R	5898047	C/A	1.5532e-102	0.0150229	0.00264479	0	0.672254	0.790977	CG43366	FBgn0263109	intron_variant													0.918605	0.977778	0.97619	0.959596	0.740741	0.712766	0.428571	0.632653	0.244681	0.558824	0.425532	0.45	0.914634	0.951456	0.946903	0.707547	0.638554	0.542553	0.612903	0.5625
x			12	Diet	x	2R	5916372	A/G	1.55535e-84	2.61906e-12	0.000146136	0	0.134083	0.698734	CG43366	FBgn0263109	intron_variant													0.968085	0.944444	0.895349	0.938776	0.857143	0.779817	0.756098	0.612245	0.268041	0.597938	0.578947	0.556818	0.81982	0.884615	0.898305	0.898734	0.533981	0.329787	0.54	0.535354
x			12	Diet	x	2R	6052102	G/T	2.42809e-96	1.21693e-15	0.248653	0	0.0809486	0.952481	CCHa2-R	FBgn0033058	intron_variant													0.779528	0.798387	0.803419	0.891667	0.556701	0.653226	0.385246	0.559633	0.394366	0.424242	0.310345	0.4375	0.517241	0.832168	0.813433	0.669355	0.452174	0.280992	0.386792	0.478632
x			12	Diet	x	2R	6056556	T/C	5.60131e-108	5.77555e-12	0.00044552	0	0.141204	0.733062	CCHa2-R	FBgn0033058	intron_variant													0.973154	0.954887	1	0.983607	0.897059	0.653226	0.504673	0.663366	0.262626	0.586207	0.725	0.702703	0.896552	0.859649	0.943089	0.817391	0.68932	0.632075	0.449541	0.379032
	x		5	Age-at-reproduction	x	2R	6523062	G/A	0.117499	6.51108e-86	0.619712	0.864958	0	0.987924	jing	FBgn0086655	intron_variant													0.557252	0.615385	0.618644	0.589286	0.6	0.277228	0.754717	0.568966	0.594828	0.688889	0.632653	0.65	0.931034	0.974359	0.792793	0.931624	1	0.811881	0.981132	0.889706
	x		5	Age-at-reproduction	x	2R	6523073	A/C	0.219565	3.77314e-90	0.515	0.901883	0	0.980288	jing	FBgn0086655	intron_variant													0.569231	0.679389	0.630252	0.609091	0.6	0.314815	0.763158	0.583333	0.618644	0.659794	0.679612	0.657658	0.952	0.984375	0.827273	0.927928	1	0.855769	0.983471	0.888889
	x		5	Age-at-reproduction	x	2R	6532819	A/C	2.42393e-05	2.19384e-74	8.70093e-06	0.501623	0	0.618483	jing	FBgn0086655	intron_variant	CR43905	FBgn0264506	non_coding_exon_variant										0.52809	0.594595	0.628205	0.504762	0.657895	0.392857	0.772152	0.698718	0.645833	0.534884	0.754386	0.653846	0.901235	0.944444	0.822917	0.857143	0.960526	0.923077	0.96	0.917808
x			12	Diet	x	2R	6801636	C/G	5.73606e-85	4.2897e-07	1.34413e-18	0	0.304203	0.180684	INTERGENIC	INTERGENIC	intergenic_region													0.99187	0.98913	0.981308	1	0.709091	0.58427	0.602564	0.609756	0.247525	0.530864	0.44086	0.616822	0.727273	0.82716	0.838095	0.764706	0.583333	0.484211	0.544643	0.587156
x			12	Diet	x	2R	6886259	T/A	1.25274e-86	4.33922e-27	0.00814216	0	0.0167033	0.829215	Spn42De	FBgn0033115	upstream_gene_variant	Spn42De	FBgn0033115	intron_variant										0.865079	0.888889	0.904	1	0.43	0.569106	0.513043	0.673913	0.424	0.691589	0.59596	0.552846	0.756757	0.716418	0.766129	0.727273	0.505051	0.355556	0.398148	0.344262
x			12	Diet	x	2R	7045550	G/A	1.28781e-84	1.19586e-12	1.91085e-07	0	0.1275	0.522736	INTERGENIC	INTERGENIC	intergenic_region													1	1	1	1	0.849462	0.663866	0.815385	0.760417	0.41958	0.774775	0.886598	0.857143	0.935185	0.862069	0.968992	0.936937	0.764706	0.769231	0.486957	0.590164
x			12	Diet	x	2R	7051974	C/A	2.62176e-89	1.13345e-11	1.87513e-07	0	0.147589	0.522308	lbm	FBgn0016032	downstream_gene_variant	INTERGENIC	INTERGENIC	intergenic_region										0.992701	1	1	1	0.841121	0.710526	0.703704	0.672131	0.514286	0.761468	0.663265	0.752066	0.880734	0.835714	0.992366	0.947761	0.730435	0.663462	0.525773	0.573913
x			12	Diet	x	2R	7054316	C/G	7.93423e-99	2.33885e-24	0.539179	0	0.0240074	0.982115	Tsp42En	FBgn0033135	3_prime_UTR_variant	Tsp42Ep	FBgn0033137	downstream_gene_variant										0.984496	1	0.863248	0.857143	0.784091	0.504425	0.655914	0.736842	0.482143	0.595745	0.672131	0.646465	0.833333	0.803571	0.962963	0.834711	0.548387	0.459459	0.390909	0.342857
	x		5	Age-at-reproduction	x	2R	7159294	C/A	1.42654e-27	2.33614e-77	0.30204	0.026495	0	0.959732	pk	FBgn0003090	intron_variant													0.343137	0.313725	0.145833	0.104651	0.4625	0.479339	0.530612	0.432203	0.543103	0.526316	0.431579	0.405941	0.362637	0.71875	0.462366	0.778846	0.875	0.693069	0.979798	0.890909
x			12	Diet	x	2R	7182533	G/T	7.93797e-85	1.68037e-05	1.6631e-09	0	0.396851	0.425164	CG30385	FBgn0050385	missense_variant	pk	FBgn0003090	intron_variant										0.311828	0.206522	0.467391	0.420561	0.659574	0.644231	0.674419	0.368098	0.921569	0.552941	0.883721	0.614458	0.254098	0.275	0.247706	0.40404	0.615385	0.908163	0.809524	0.79
x			12	Diet	x	2R	7203372	A/C	1.47678e-89	1.6854e-22	0.424723	0	0.0307929	0.97266	pk	FBgn0003090	intron_variant													0.953488	0.948148	0.991379	0.966387	0.744186	0.633333	0.784615	0.73494	0.534884	0.77551	0.723214	0.698113	0.92126	0.925	0.953846	0.777778	0.732143	0.578512	0.509804	0.368852
x			12	Diet	x	2R	7207945	C/A	2.19862e-91	7.31911e-48	1.87645e-08	0	0.00136813	0.472444	pk	FBgn0003090	intron_variant													0.984496	0.989899	0.984733	1	0.823529	0.644231	0.517241	0.736	0.435897	0.673913	0.56383	0.754098	0.8	0.738739	0.846154	0.731707	0.525253	0.252174	0.333333	0.36036
x			12	Diet	x	2R	7208893	A/G	4.42499e-85	7.38294e-21	2.42769e-06	0	0.0385491	0.584438	pk	FBgn0003090	intron_variant													1	1	1	0.983607	0.75	0.6875	0.646018	0.671233	0.480315	0.75	0.86	0.778846	0.901786	0.831683	0.934579	0.9	0.738636	0.548387	0.457447	0.411765
x			12	Diet	x	2R	7284343	G/C	1.22105e-92	3.28139e-08	0.0042225	0	0.253398	0.80672	pwn	FBgn0003174	intron_variant													0.961538	0.965812	1	1	0.817073	0.622449	0.714286	0.716312	0.377049	0.783133	0.57732	0.682927	0.897196	0.858491	0.945946	0.946429	0.617021	0.557522	0.484211	0.673469
x			12	Diet	x	2R	7316256	G/A	4.436e-97	2.91935e-56	1.65572e-06	0	0.000476872	0.574804	INTERGENIC	INTERGENIC	intergenic_region													1	1	0.965812	1	0.786408	0.613793	0.757282	0.73913	0.488189	0.66087	0.823009	0.850394	0.776923	0.810606	0.934579	0.834862	0.578947	0.53211	0.418182	0.345865
x			12	Diet	x	2R	7317759	T/A	2.0009e-103	7.40141e-13	6.05647e-09	0	0.12342	0.449787	Dscam1	FBgn0033159	downstream_gene_variant	INTERGENIC	INTERGENIC	intergenic_region										1	1	1	1	0.786408	0.651852	0.623077	0.716216	0.459854	0.738318	0.68	0.803419	0.873134	0.903226	0.962963	0.92233	0.663551	0.436364	0.557377	0.59633
x			12	Diet	x	2R	7320198	C/A	1.68649e-90	3.77235e-14	1.54557e-06	0	0.101313	0.572995	Dscam1	FBgn0033159	3_prime_UTR_variant													1	1	0.991525	1	0.822222	0.649254	0.780488	0.663043	0.443548	0.766355	0.847619	0.929293	0.887755	0.903226	0.948529	0.956835	0.649573	0.694444	0.561983	0.621622
x			12	Diet	x	2R	7345355	T/C	6.31994e-96	4.38538e-16	7.47902e-11	0	0.0757376	0.37263	Dscam1	FBgn0033159	splice_region_variant&intron_variant	Dscam1	FBgn0033159	intron_variant										1	1	1	1	0.793478	0.579832	0.638095	0.746154	0.379032	0.638298	0.72043	0.824561	0.859649	0.833333	0.946903	0.905983	0.568627	0.428571	0.436893	0.608696
x			12	Diet	x	2R	7345379	G/A	4.76823e-98	8.48601e-19	1.83561e-10	0	0.0513697	0.387126	Dscam1	FBgn0033159	intron_variant													1	1	1	1	0.791667	0.533835	0.663265	0.754717	0.395161	0.663366	0.742268	0.833333	0.862903	0.862069	0.943396	0.888889	0.552083	0.391304	0.459459	0.636364
x			12	Diet	x	2R	7345439	T/A	1.50034e-90	6.46472e-10	7.56869e-09	0	0.193427	0.454167	Dscam1	FBgn0033159	intron_variant													0.992	1	0.990909	1	0.811765	0.521368	0.579545	0.696296	0.459677	0.768293	0.711538	0.757282	0.867769	0.830357	0.945946	0.9375	0.655556	0.510204	0.464286	0.669725
x			12	Diet	x	2R	7359592	T/G	2.14021e-125	2.03234e-24	0.0371462	0	0.0237714	0.88238	Dscam1	FBgn0033159	intron_variant													0.97541	1	0.989796	1	0.765432	0.650943	0.535714	0.704403	0.533333	0.757282	0.661157	0.612613	0.959184	0.946154	0.981818	0.807229	0.659341	0.397959	0.333333	0.45614
x			12	Diet	x	2R	7362016	C/G	1.17182e-89	2.70971e-11	4.96518e-07	0	0.156416	0.544963	Dscam1	FBgn0033159	intron_variant													1	0.992063	1	1	0.8125	0.671429	0.761062	0.725275	0.439024	0.669725	0.835938	0.897436	0.89313	0.891156	0.984127	0.977099	0.747475	0.718447	0.504132	0.580153
x			12	Diet	x	2R	7367970	T/A	1.23447e-87	1.00858e-14	1.82406e-05	0	0.0929362	0.63862	Dscam1	FBgn0033159	intron_variant													1	1	1	1	0.840909	0.654545	0.836207	0.676471	0.548673	0.691589	0.8	0.912621	0.912281	0.917293	0.981308	0.971963	0.72093	0.719298	0.473214	0.619048
x			12	Diet	x	2R	7375517	T/A	5.70923e-94	4.25867e-11	0.00581241	0	0.161176	0.817458	Dscam1	FBgn0033159	intron_variant													1	0.989583	1	1	0.848214	0.714286	0.809917	0.755396	0.467153	0.731481	0.892157	0.892857	0.97619	0.896296	0.992857	0.984733	0.738739	0.752294	0.546392	0.595238
x			12	Diet	x	2R	7414519	G/A	7.16467e-89	1.34646e-35	0.00238827	0	0.00566916	0.787504	INTERGENIC	INTERGENIC	intergenic_region													0.992481	1	0.842105	1	0.666667	0.631148	0.730159	0.677778	0.423077	0.715686	0.840909	0.832	0.863309	0.825175	0.909091	0.808824	0.479339	0.669565	0.405172	0.429752
x			12	Diet	x	2R	7419629	G/T	9.0269e-87	0.00069094	0.0766696	0	0.525866	0.90866	so	FBgn0003460	5_prime_UTR_premature_start_codon_gain_variant	so	FBgn0003460	5_prime_UTR_variant										0.325301	0.202247	0.336364	0.354167	0.597701	0.734043	0.770833	0.45	0.955056	0.670213	0.8	0.678161	0.397959	0.316456	0.254098	0.344444	0.701031	0.816092	0.666667	0.781609
	x		5	Age-at-reproduction	x	2R	7424043	G/T	2.78273e-45	5.41904e-75	0.309147	0.00465895	0	0.960621	so	FBgn0003460	intron_variant													0.186992	0.137255	0.0884956	0.174603	0.358974	0.507692	0.354331	0.305785	0.689655	0.490196	0.372093	0.396226	0.384615	0.655738	0.387931	0.54386	0.69697	0.490385	0.921569	0.888889
	x		3	Interaction	x	2R	7490241	A/C	7.61197e-20	3.00056e-76	0.0732865	0.0701188	0	0.906952	INTERGENIC	INTERGENIC	intergenic_region													0.308824	0.3	0.491667	0.346154	0.679612	0.210526	0.743363	0.444444	0.699187	0.447917	0.585586	0.675676	0.744	0.825175	0.527397	0.755556	0.778947	0.828358	0.92437	0.93578
x			12	Diet	x	2R	7490602	G/A	2.57511e-105	5.99339e-27	0.850014	0	0.0170204	0.999811	INTERGENIC	INTERGENIC	intergenic_region													0.894231	0.935484	0.84466	0.981818	0.485714	0.804878	0.308511	0.617021	0.359223	0.596154	0.41	0.580645	0.75	0.767442	0.893617	0.779412	0.52	0.177083	0.392857	0.336735
x			12	Diet	x	2R	7531943	T/G	2.78572e-102	1.68872e-26	0.00233047	0	0.0180248	0.786633	Drat	FBgn0033188	intron_variant													0.857143	0.851485	0.862745	0.853448	0.52809	0.657407	0.38835	0.521739	0.233333	0.596154	0.44	0.5	0.755102	0.715686	0.904	0.582524	0.27619	0.318681	0.31	0.409524
x			12	Diet	x	2R	7596854	A/G	9.8671e-94	3.88953e-35	0.0208724	0	0.00602516	0.862079	CG1358	FBgn0033196	intron_variant													0.838983	0.816514	0.981651	1	0.758621	0.693878	0.720339	0.678082	0.344262	0.650485	0.628571	0.689076	0.779817	0.838983	0.954545	0.8	0.627451	0.386139	0.380952	0.345794
x			12	Diet	x	2R	7756942	G/A	3.63709e-86	3.26389e-08	1.11701e-07	0	0.253315	0.510701	CG30497	FBgn0050497	intron_variant	CG45093	FBgn0266526	intron_variant										1	0.990991	0.98374	0.977099	0.833333	0.544643	0.69697	0.607143	0.4375	0.631579	0.631068	0.808511	0.894737	0.807407	0.94964	0.877049	0.609195	0.6	0.468085	0.582418
x			12	Diet	x	2R	7767734	G/A	5.22718e-94	4.56235e-06	2.86148e-05	0	0.360363	0.651441	CG30497	FBgn0050497	intron_variant	CG45093	FBgn0266526	intron_variant										0.353846	0.186992	0.320388	0.410714	0.705128	0.752212	0.784314	0.558333	0.826087	0.537037	0.692308	0.610526	0.317829	0.273684	0.314961	0.443396	0.6875	0.745455	0.762295	0.760684
	x		3	Interaction	x	2R	7773094	G/T	1.0013e-18	8.97914e-84	2.35215e-08	0.0813813	0	0.477163	CG30497	FBgn0050497	intron_variant	CG45093	FBgn0266526	intron_variant										0.565574	0.357724	0.736434	0.548673	0.567308	0.335766	0.580153	0.396226	0.802083	0.718182	0.758242	0.806452	0.857143	0.869231	0.794643	0.819672	0.878049	0.915966	0.971154	0.975
x			12	Diet	x	2R	7812093	G/C	5.42814e-88	1.08706e-15	0.0863582	0	0.0803596	0.913147	CG1550	FBgn0033225	upstream_gene_variant	INTERGENIC	INTERGENIC	intergenic_region										0.344538	0.114286	0.408333	0.482014	0.544444	0.71875	0.831579	0.509259	0.915094	0.684211	0.754717	0.725664	0.414815	0.472	0.424779	0.573913	0.795082	0.869159	0.708738	0.901639
x			12	Diet	x	2R	7812170	C/G	1.6021e-84	3.48036e-18	0.160233	0	0.0559666	0.935762	CG1550	FBgn0033225	upstream_gene_variant	INTERGENIC	INTERGENIC	intergenic_region										0.273438	0.106796	0.312	0.353846	0.6	0.621849	0.82906	0.53125	0.884298	0.463158	0.666667	0.634783	0.455357	0.421488	0.338235	0.568421	0.737288	0.816327	0.782609	0.745283
x			12	Diet	x	2R	7815416	G/C	8.06509e-104	6.67094e-29	0.141012	0	0.0131081	0.931091	CG1882	FBgn0033226	3_prime_UTR_variant													0.20354	0.1	0.18018	0.351562	0.565217	0.625	0.698925	0.415385	0.805825	0.5	0.608696	0.631068	0.386555	0.308411	0.330508	0.490566	0.724771	0.878261	0.753086	0.845455
	x		3	Interaction	x	2R	7984277	G/C	1.5464e-23	4.53046e-79	2.5485e-11	0.0436747	0	0.356488	ACC	FBgn0033246	intron_variant													0.205128	0.242991	0.351351	0.264957	0.478261	0.321739	0.633663	0.46	0.715686	0.645833	0.712644	0.666667	0.806723	0.836364	0.550459	0.872549	0.80198	0.752294	0.916667	0.936364
	x		3	Interaction	x	2R	8011811	G/A	1.41991e-35	4.07241e-80	1.92299e-14	0.0109675	0	0.265267	CG14762	FBgn0033250	intron_variant													0.227273	0.182609	0.31068	0.180328	0.752688	0.341667	0.663636	0.509677	0.738462	0.676471	0.673267	0.690265	0.741379	0.832	0.516129	0.864865	0.929825	0.833333	0.943925	0.907563
	x		3	Interaction	x	2R	8011821	G/C	4.77748e-32	7.66886e-81	8.74704e-16	0.0159756	0	0.233985	CG14762	FBgn0033250	intron_variant													0.241667	0.151786	0.333333	0.224	0.742268	0.305785	0.669811	0.469799	0.75	0.63	0.654545	0.706897	0.743363	0.830645	0.53719	0.87037	0.908257	0.840336	0.95098	0.92126
x			12	Diet	x	2R	8084278	A/C	3.59587e-90	4.25088e-47	0.0180953	0	0.00149591	0.857161	sut1	FBgn0028563	intron_variant													0.976744	1	0.899083	0.933333	0.673469	0.844037	0.657658	0.566667	0.345794	0.682353	0.634146	0.583333	0.74359	0.712	0.82963	0.726415	0.383178	0.447154	0.465347	0.254386
x			12	Diet	x	2R	8205856	T/C	7.20401e-86	1.80858e-32	0.273978	0	0.00828899	0.956105	CG14756	FBgn0033275	upstream_gene_variant	LRP1	FBgn0053087	intron_variant										0.902439	0.916667	0.829787	0.788462	0.757895	0.706349	0.442105	0.563636	0.342105	0.544554	0.377551	0.472727	0.685185	0.639098	0.846154	0.722772	0.366972	0.220339	0.45977	0.278351
x			12	Diet	x	2R	8205857	T/A	4.31657e-85	1.54191e-34	0.52063	0	0.00650772	0.980726	CG14756	FBgn0033275	upstream_gene_variant	LRP1	FBgn0053087	intron_variant										0.909091	0.923729	0.829787	0.792079	0.763441	0.717557	0.421569	0.557522	0.336283	0.554455	0.383838	0.477876	0.688073	0.639098	0.840336	0.686869	0.381818	0.234783	0.436782	0.264706
x			12	Diet	x	2R	8330131	A/G	1.4115e-98	1.43489e-30	0.0481235	0	0.0105354	0.891737	pdm3	FBgn0261588	intron_variant													0.979592	0.958333	0.857143	0.971429	0.764706	0.77551	0.608696	0.714286	0.337209	0.541176	0.578313	0.593023	0.790909	0.801802	0.923077	0.824742	0.52381	0.474359	0.346154	0.22
x			12	Diet		2R	9336843	G/A	1.17515e-87	3.00058e-09	7.8594e-05	0	0.214737	0.680419	CG13739	FBgn0033403	intron_variant	CG13954	FBgn0033405	intron_variant										0.184615	0.161905	0.287356	0.55	0.25	0.644068	0.191919	0.683099	0.748031	0.571429	0.752688	0.711538	0.391304	0.353846	0.206349	0.252101	0.484536	0.710526	0.680672	0.816514
x			12	Diet		2R	9344095	G/A	2.30167e-85	2.66943e-22	0.000395725	0	0.0316125	0.729283	CG13739	FBgn0033403	intron_variant	CG13954	FBgn0033405	intron_variant										0.9375	0.941748	0.833333	0.635514	0.769231	0.62406	0.682353	0.427184	0.466667	0.460674	0.378947	0.5	0.783333	0.757009	0.757282	0.83908	0.551724	0.206522	0.372549	0.174603
x			12	Diet		2R	9344430	G/A	8.41234e-94	2.19468e-20	0.0168533	0	0.0411751	0.854679	CG13739	FBgn0033403	intron_variant	CG13954	FBgn0033405	intron_variant										0.953125	0.974138	0.8	0.664179	0.818182	0.661538	0.584158	0.522727	0.460177	0.428571	0.436975	0.469565	0.733871	0.709402	0.811475	0.845528	0.584	0.349515	0.391304	0.227642
x			12	Diet		2R	9400977	G/A	4.87615e-87	3.93779e-07	0.000325103	0	0.30229	0.723162	wun	FBgn0016078	3_prime_UTR_variant													0.225564	0.381356	0.317757	0.423611	0.65	0.627119	0.825	0.813725	0.726415	0.737288	0.652542	0.6	0.756757	0.354331	0.287879	0.205882	0.724138	0.713043	0.717172	0.869231
x			12	Diet		2R	9410279	T/C	5.8091e-90	0.000257989	0.0276005	0	0.487045	0.871777	wun	FBgn0016078	intron_variant													0.361702	0.300885	0.508065	0.726619	0.771429	0.793103	0.793651	0.983333	0.755906	0.852459	0.867188	0.833333	0.728571	0.42446	0.40625	0.512821	0.846154	0.91129	0.72807	0.973913
x			12	Diet		2R	9450843	G/A	1.51676e-114	3.05766e-16	0.293546	0	0.0740325	0.958732	Camta	FBgn0259234	intron_variant													0.906475	0.927273	0.908257	0.808696	0.490385	0.554622	0.608	0.369369	0.422414	0.511905	0.425	0.697674	0.80531	0.759124	0.852459	0.878505	0.533333	0.367925	0.365079	0.156522
x			12	Diet		2R	9452518	C/T	7.35548e-88	1.32695e-13	0.00441257	0	0.110185	0.808165	Camta	FBgn0259234	intron_variant													0.17	0.136842	0.0947368	0.32	0.766234	0.747253	0.662921	0.594203	0.675439	0.710526	0.56044	0.539326	0.576087	0.431579	0.2	0.28972	0.692308	0.73494	0.675	0.845455
x			12	Diet		2R	9452560	A/T	5.21109e-96	1.01477e-12	0.342682	0	0.126028	0.96448	Camta	FBgn0259234	intron_variant													0.210084	0.168224	0.13	0.216981	0.432432	0.682243	0.357143	0.564103	0.683333	0.695122	0.701923	0.623762	0.46	0.29	0.153061	0.266055	0.521127	0.742574	0.662921	0.852941
x			12	Diet		2R	9452611	T/G	1.84723e-97	1.51992e-09	0.00154678	0	0.204998	0.773114	Camta	FBgn0259234	intron_variant													0.264	0.138298	0.230769	0.368	0.347222	0.711712	0.457143	0.578947	0.783784	0.701149	0.784946	0.566372	0.5	0.285714	0.14876	0.267241	0.573171	0.833333	0.653465	0.875
x			12	Diet		2R	9454733	A/G	1.61103e-97	0.281566	9.4442e-10	0	0.871375	0.415026	Camta	FBgn0259234	intron_variant	CG33757	FBgn0053757	intron_variant										0.376923	0.412698	0.330579	0.394495	0.525641	0.69697	0.4	0.855932	0.747967	0.690722	0.718447	0.675926	0.19685	0.247788	0.24	0.343137	0.589474	0.842593	0.61157	0.845455
x			12	Diet		2R	9454735	C/T	4.74314e-104	0.342289	9.73456e-10	0	0.888082	0.415526	Camta	FBgn0259234	intron_variant	CG33757	FBgn0053757	intron_variant										0.357143	0.418033	0.330645	0.388889	0.544304	0.689394	0.397849	0.854701	0.754098	0.699029	0.75	0.675676	0.192308	0.243478	0.226562	0.336538	0.583333	0.82243	0.613445	0.854545
x			12	Diet		2R	9469738	C/A	3.80598e-98	1.1708e-18	0.000121051	0	0.052437	0.693076	Camta	FBgn0259234	intron_variant													0.144	0.079646	0.244681	0.553398	0.845361	0.864078	0.731959	0.712871	0.692308	0.636364	0.776699	0.619048	0.594828	0.480769	0.406504	0.447368	0.844444	0.755319	0.752475	0.922222
x			12	Diet		2R	9474975	A/C	3.5773e-86	3.36202e-06	0.0374678	0	0.352545	0.882687	Camta	FBgn0259234	synonymous_variant													0.162162	0.148936	0.323232	0.567568	0.8	0.649123	0.747573	0.803279	0.669725	0.576923	0.76087	0.69697	0.485437	0.394231	0.297521	0.4	0.788235	0.654206	0.79798	0.853659
x			12	Diet		2R	9475091	T/C	1.14403e-85	3.15205e-14	0.404615	0	0.100158	0.97081	Camta	FBgn0259234	splice_region_variant&intron_variant													0.141593	0.117647	0.24	0.5	0.75	0.659794	0.691358	0.718447	0.647619	0.736842	0.717949	0.709302	0.585366	0.494624	0.247312	0.397959	0.797753	0.768421	0.785714	0.870968
x			12	Diet		2R	9498295	T/A	2.06378e-97	0.336636	0.000167252	0	0.886639	0.702969	Wnt2	FBgn0004360	intron_variant													0.408602	0.414894	0.407407	0.673684	0.754386	0.933333	0.846154	0.978873	0.814433	0.843373	0.9	0.897196	0.731183	0.420635	0.341772	0.453608	0.846154	0.878788	0.736264	0.976744
x			12	Diet		2R	9501922	G/C	2.01837e-88	6.63783e-06	0.00244444	0	0.37041	0.788279	Wnt2	FBgn0004360	intron_variant													0.825758	0.882883	0.777778	0.619048	0.393617	0.482456	0.722689	0.425	0.357664	0.445652	0.38	0.457143	0.834862	0.693548	0.870968	0.785124	0.489362	0.442478	0.423423	0.101124
x			12	Diet		2R	9699162	T/C	3.28966e-99	0.00191448	3.83057e-08	0	0.569202	0.487064	INTERGENIC	INTERGENIC	intergenic_region													0.254237	0.0841121	0.288889	0.418033	0.744444	0.844444	0.752381	0.97541	0.772277	0.88	0.83908	0.6875	0.520833	0.494949	0.394495	0.455446	0.715909	0.695122	0.696629	0.919192
x			12	Diet		2R	9699186	C/T	3.37464e-99	0.000407899	3.92922e-06	0	0.504718	0.596811	INTERGENIC	INTERGENIC	intergenic_region													0.220472	0.0841121	0.314607	0.426087	0.714286	0.846154	0.7	0.97561	0.765766	0.883117	0.829545	0.629213	0.480769	0.50495	0.356436	0.454545	0.658537	0.695122	0.758242	0.933333
x			12	Diet		2R	9713771	T/A	2.82331e-107	0.0220872	0.0207807	0	0.693789	0.861925	dap	FBgn0010316	intron_variant													0.202899	0.0884956	0.284211	0.46087	0.759036	0.644231	0.692308	0.914286	0.771429	0.755102	0.701031	0.66	0.317308	0.356589	0.206349	0.486486	0.656566	0.576577	0.660377	0.9
x			12	Diet		2R	9815658	A/G	4.02378e-99	0.39651	0.00258619	0	0.901254	0.790223	lectin-46Cb	FBgn0040092	splice_region_variant&intron_variant	CG1648	FBgn0033446	intron_variant										0.245455	0.227273	0.446602	0.57	0.753247	0.946809	0.852632	0.907895	0.847826	0.8	0.776471	0.838235	0.719512	0.38	0.267442	0.386139	0.813333	0.857143	0.658537	0.904762
x			12	Diet		2R	9815659	G/C	1.18429e-93	0.352539	0.000805923	0	0.890703	0.752054	lectin-46Cb	FBgn0040092	splice_region_variant&intron_variant	CG1648	FBgn0033446	intron_variant										0.27027	0.215909	0.456311	0.581633	0.75	0.946809	0.847826	0.918367	0.829787	0.802326	0.776471	0.797297	0.72093	0.368932	0.264368	0.411765	0.805195	0.855422	0.658537	0.898734
x			12	Diet		2R	9822232	T/C	7.05584e-108	0.0154132	0.00014156	0	0.67366	0.697744	CG30001	FBgn0050001	missense_variant													0.279661	0.220472	0.272727	0.485714	0.685393	0.831858	0.897727	0.850575	0.76	0.795699	0.662921	0.663366	0.415254	0.230159	0.234783	0.320755	0.495327	0.699029	0.695238	0.875
x			12	Diet		2R	9829570	G/A	2.03311e-95	0.952706	0.000361061	0	0.994031	0.726456	hebe	FBgn0033448	synonymous_variant													0.294118	0.318182	0.19802	0.4	0.577465	0.690476	0.824742	0.902098	0.573333	0.761194	0.734177	0.622449	0.404255	0.272727	0.144231	0.247423	0.604938	0.683168	0.727273	0.868421
x			12	Diet		2R	9850937	A/G	1.54416e-111	0.0296636	2.64054e-06	0	0.711317	0.586574	PCB	FBgn0027580	3_prime_UTR_variant													0.114286	0.171717	0.151786	0.283333	0.578313	0.741935	0.788462	0.806818	0.571429	0.692308	0.646018	0.518182	0.25	0.282258	0.208054	0.383838	0.487603	0.574074	0.688073	0.827586
x			12	Diet		2R	9959867	C/T	2.78993e-88	0.000118162	0.0891256	0	0.458985	0.914291	Pal1	FBgn0033466	5_prime_UTR_variant	CG15863	FBgn0033467	upstream_gene_variant										0.240602	0.119565	0.196429	0.475	0.397436	0.882353	0.643411	0.783505	0.538462	0.597826	0.794393	0.740741	0.317073	0.383562	0.286822	0.393162	0.671053	0.570093	0.643478	0.928
x			12	Diet		2R	10004021	G/A	5.03231e-88	7.60474e-10	0.00601583	0	0.195602	0.818619	Pka-R2	FBgn0022382	intron_variant													0.794643	0.892857	0.927928	0.793388	0.452055	0.368	0.642857	0.318182	0.5	0.51	0.476636	0.619469	0.885965	0.75	0.882812	0.635659	0.618644	0.512	0.273585	0.166667
x			12	Diet		2R	10004022	A/G	6.27788e-85	6.28163e-09	0.00255383	0	0.225654	0.789836	Pka-R2	FBgn0022382	intron_variant													0.790909	0.880734	0.918182	0.766667	0.458333	0.362205	0.627451	0.27907	0.50495	0.52	0.5	0.6	0.883929	0.76	0.877049	0.643411	0.626087	0.5	0.275229	0.165217
x			12	Diet		2R	10004031	C/T	1.49207e-89	9.63888e-09	0.000692929	0	0.232567	0.747096	Pka-R2	FBgn0022382	intron_variant													0.796748	0.881356	0.907563	0.8	0.513889	0.341085	0.633028	0.340426	0.53	0.53271	0.513514	0.598361	0.89916	0.744361	0.88806	0.683824	0.644628	0.537879	0.300885	0.151786
x			12	Diet		2R	10004033	C/A	2.33823e-91	3.79315e-08	0.000965994	0	0.256066	0.757667	Pka-R2	FBgn0022382	intron_variant													0.8	0.888889	0.909091	0.801587	0.513889	0.363636	0.613208	0.34	0.53	0.527273	0.504348	0.587302	0.890756	0.751825	0.910448	0.669231	0.644628	0.539062	0.315789	0.177966
x			12	Diet		2R	10051093	T/G	7.52592e-128	0.0401691	1.74655e-19	0	0.729873	0.166629	sel	FBgn0263260	missense_variant													0.221374	0.12963	0.192	0.386861	0.720721	0.824427	0.9	0.972477	0.624	0.739583	0.634409	0.627907	0.395349	0.274074	0.25	0.451327	0.456311	0.624	0.718182	0.864662
x			12	Diet		2R	10063309	G/T	2.53253e-108	3.38748e-18	2.84877e-05	0	0.0558842	0.651331	magu	FBgn0262169	3_prime_UTR_variant	CG2292	FBgn0033479	downstream_gene_variant										0.829932	0.90991	0.924812	0.836735	0.544444	0.333333	0.632	0.403226	0.443478	0.523364	0.5	0.571429	0.900763	0.725806	0.794326	0.641667	0.669811	0.552381	0.32967	0.128
x			12	Diet		2R	10078640	T/C	1.57177e-96	0.972438	0.181539	0	0.996546	0.940571	egr	FBgn0033483	5_prime_UTR_variant													0.189655	0.115942	0.211268	0.317073	0.447761	0.732558	0.759036	0.804878	0.775	0.746835	0.551282	0.64	0.175	0.283019	0.154639	0.209302	0.479592	0.722892	0.617021	0.861111
x			12	Diet		2R	10078671	T/G	6.7997e-107	0.955237	0.0108763	0	0.994333	0.839406	egr	FBgn0033483	5_prime_UTR_variant													0.19697	0.121951	0.139241	0.282828	0.5375	0.666667	0.788889	0.833333	0.729412	0.727273	0.528736	0.581081	0.153846	0.271186	0.132653	0.229885	0.453608	0.685393	0.6	0.845238
x			12	Diet		2R	10082833	T/C	4.9438e-119	0.200794	1.43498e-08	0	0.843449	0.467039	egr	FBgn0033483	synonymous_variant													0.533333	0.25	0.40566	0.658915	0.870968	0.916667	0.847619	0.898305	0.844444	0.813953	0.817204	0.78125	0.449612	0.455357	0.380531	0.457944	0.858491	0.87395	0.759259	0.964286
x			12	Diet		2R	10084863	C/T	2.12338e-122	0.196307	1.0157e-10	0	0.841616	0.377469	INTERGENIC	INTERGENIC	intergenic_region													0.80137	0.857143	0.856	0.783784	0.413043	0.429688	0.105691	0.280899	0.453704	0.431193	0.489796	0.565657	0.898551	0.759398	0.821705	0.801887	0.67619	0.446602	0.381443	0.213115
x			12	Diet		2R	10084954	T/A	7.80794e-117	0.0939883	2.23711e-11	0	0.786153	0.354402	INTERGENIC	INTERGENIC	intergenic_region													0.80315	0.880734	0.818182	0.744681	0.359551	0.333333	0.116071	0.330275	0.31068	0.340426	0.575472	0.54386	0.803419	0.780303	0.803419	0.783505	0.590476	0.428571	0.392523	0.198276
x			12	Diet		2R	10084957	G/A	8.54751e-104	0.099563	1.01238e-11	0	0.790339	0.342994	INTERGENIC	INTERGENIC	intergenic_region													0.322314	0.147059	0.474138	0.528455	0.836957	0.87069	0.888889	0.836364	0.804124	0.717391	0.606061	0.610169	0.241071	0.338583	0.330097	0.258065	0.537634	0.810345	0.634615	0.869565
x			12	Diet		2R	10085707	G/A	6.11517e-92	0.000143893	4.5921e-18	0	0.465962	0.189581	sut4	FBgn0028560	synonymous_variant	CG2269	FBgn0033484	intron_variant										0.976378	1	0.938931	0.917355	0.783505	0.75	0.508929	0.444444	0.42735	0.322314	0.634409	0.495868	0.704348	0.82	0.920863	0.792453	0.542056	0.384615	0.440678	0.423423
x			12	Diet		2R	10088105	A/T	1.03804e-91	0.00052729	0.000778648	0	0.514905	0.750924	CG2269	FBgn0033484	intron_variant													0.963303	1	0.915966	0.943262	0.858696	0.704082	0.458333	0.328358	0.413793	0.466667	0.725275	0.581395	0.881818	0.884058	0.9	0.818182	0.604167	0.484375	0.559524	0.483607
x			12	Diet		2R	10090949	G/C	1.38168e-114	0.0442128	0.00013297	0	0.73592	0.69591	CG2269	FBgn0033484	intron_variant													0.267241	0.25	0.308411	0.567164	0.708333	0.767442	0.803419	0.968085	0.789062	0.703704	0.683673	0.778846	0.430894	0.312977	0.308943	0.371429	0.674157	0.873874	0.704348	0.897196
x			12	Diet		2R	10124732	A/C	5.80639e-98	0.598016	0.00260236	0	0.941133	0.790443	gem	FBgn0050011	5_prime_UTR_variant													0.352941	0.291262	0.205882	0.269231	0.484211	0.793893	0.548387	0.820312	0.685714	0.703297	0.738318	0.56	0.229358	0.256637	0.154639	0.29661	0.369565	0.7	0.663043	0.853211
x			12	Diet		2R	10127112	A/C	5.37768e-117	9.69649e-07	6.06294e-05	0	0.322418	0.672947	gem	FBgn0050011	5_prime_UTR_variant													0.787402	0.834862	0.921875	0.858209	0.576087	0.270492	0.424242	0.288	0.535433	0.353535	0.473684	0.508475	0.740741	0.807018	0.844444	0.767857	0.72549	0.429907	0.278689	0.134454
x			12	Diet		2R	10127142	C/T	8.40284e-91	9.72068e-06	1.56673e-14	0	0.381063	0.262976	gem	FBgn0050011	5_prime_UTR_variant													0.992481	1	0.990909	0.968	0.91358	0.669421	0.735849	0.526316	0.59322	0.419355	0.673469	0.508333	0.824074	0.876033	0.946565	0.864	0.730769	0.508772	0.445378	0.419355
x			12	Diet		2R	10127146	A/C	1.17236e-91	5.93726e-05	7.89161e-13	0	0.435878	0.308753	gem	FBgn0050011	5_prime_UTR_variant													0.992593	1	0.973214	0.96875	0.914634	0.683333	0.693878	0.518797	0.579832	0.44086	0.66	0.495798	0.827273	0.878261	0.946154	0.874016	0.721154	0.491228	0.456897	0.428571
x			12	Diet		2R	10127154	T/C	1.35336e-133	0.0177703	0.00236554	0	0.681635	0.787197	gem	FBgn0050011	5_prime_UTR_variant													0.795455	0.775862	0.911504	0.88	0.56	0.297521	0.4	0.251908	0.529915	0.298851	0.447917	0.391304	0.807339	0.813559	0.878788	0.826772	0.654545	0.442478	0.327434	0.100775
x			12	Diet		2R	10130836	A/G	1.49751e-120	0.124517	2.19277e-19	0	0.806693	0.168156	gem	FBgn0050011	intron_variant													0.773438	0.746032	0.801587	0.744681	0.545455	0.183099	0.3	0.153153	0.514286	0.423913	0.486239	0.486239	0.801724	0.88	0.81746	0.784	0.583333	0.454545	0.38	0.189189
x			12	Diet		2R	10131576	T/C	5.68022e-118	0.457656	2.82675e-11	0	0.914536	0.358077	gem	FBgn0050011	intron_variant													0.330709	0.271028	0.308333	0.479675	0.722222	0.847458	0.836207	0.901099	0.663793	0.689655	0.693182	0.68	0.185484	0.344444	0.223077	0.320755	0.534653	0.72449	0.761905	0.923077
x			12	Diet		2R	10131587	T/G	3.72577e-121	0.202188	6.49508e-11	0	0.844016	0.37058	gem	FBgn0050011	intron_variant													0.340909	0.303922	0.335821	0.479675	0.708333	0.885246	0.831933	0.88764	0.689655	0.670103	0.744898	0.682243	0.161017	0.353535	0.215385	0.317308	0.56701	0.777778	0.738636	0.897196
x			12	Diet		2R	10138143	A/G	9.07282e-90	0.0344736	5.55733e-05	0	0.720493	0.670413	CG12917	FBgn0033490	synonymous_variant													0.413534	0.269231	0.366412	0.617188	0.694737	0.889908	0.75	0.878205	0.672897	0.758242	0.712871	0.762376	0.455446	0.382609	0.387931	0.421053	0.745098	0.808989	0.755319	0.883333
x			12	Diet		2R	10138170	G/T	9.67473e-93	0.0520132	0.000887907	0	0.746344	0.75503	CG12917	FBgn0033490	missense_variant													0.363636	0.270492	0.357143	0.605042	0.677083	0.915966	0.75	0.873494	0.686957	0.786517	0.734694	0.73913	0.470588	0.368421	0.355769	0.431193	0.747253	0.810526	0.728261	0.88
x			12	Diet		2R	10143509	T/C	2.25731e-115	0.123303	1.18457e-09	0	0.805994	0.419023	CG18011	FBgn0033491	synonymous_variant													0.230769	0.237113	0.0714286	0.395522	0.619048	0.794643	0.642105	0.93	0.537815	0.64486	0.558824	0.641026	0.212598	0.272727	0.230216	0.25	0.382353	0.66055	0.669725	0.858333
x			12	Diet		2R	10143515	A/G	1.02519e-117	0.271798	1.02757e-08	0	0.868399	0.460182	CG18011	FBgn0033491	synonymous_variant													0.229508	0.226415	0.0884956	0.417323	0.609195	0.810345	0.612245	0.928571	0.533333	0.653465	0.580952	0.65812	0.222222	0.260504	0.215827	0.221374	0.393939	0.663636	0.663793	0.853448
x			12	Diet		2R	10145742	T/A	7.9456e-99	4.01165e-05	5.10853e-14	0	0.423296	0.275935	CG18011	FBgn0033491	missense_variant	KCNQ	FBgn0033494	downstream_gene_variant										0.276923	0.18018	0.111111	0.286957	0.515789	0.881356	0.731183	0.991071	0.515625	0.659574	0.617021	0.696721	0.415929	0.33913	0.254386	0.450382	0.522936	0.622642	0.71	0.82243
x			12	Diet		2R	10145765	A/G	6.09743e-93	0.00580729	3.34368e-10	0	0.621889	0.397226	CG18011	FBgn0033491	synonymous_variant	KCNQ	FBgn0033494	downstream_gene_variant										0.328571	0.212963	0.12381	0.351351	0.550562	0.87619	0.778846	0.971963	0.546875	0.721649	0.652174	0.710526	0.405405	0.398148	0.186916	0.491379	0.552381	0.607843	0.74	0.84466
x			12	Diet		2R	10145776	A/T	3.29367e-87	0.0198652	1.13889e-11	0	0.68776	0.344633	CG18011	FBgn0033491	missense_variant	KCNQ	FBgn0033494	downstream_gene_variant										0.340426	0.226804	0.105769	0.304348	0.565217	0.853211	0.8	0.971698	0.484127	0.715909	0.662791	0.719626	0.390909	0.389831	0.216216	0.487395	0.522936	0.584158	0.71875	0.854167
x			12	Diet		2R	10151097	A/G	1.63284e-100	0.641327	8.26687e-06	0	0.948438	0.617132	KCNQ	FBgn0033494	intron_variant													0.228346	0.269231	0.178218	0.355932	0.545455	0.69403	0.856	0.855769	0.632479	0.611111	0.615385	0.651515	0.245098	0.252336	0.171875	0.401786	0.368932	0.689076	0.677083	0.844828
x			12	Diet		2R	10193005	A/G	6.07607e-95	6.8102e-09	6.75144e-07	0	0.226933	0.552449	INTERGENIC	INTERGENIC	intergenic_region													0.212598	0.212598	0.174312	0.227273	0.580247	0.771186	0.606299	0.826772	0.646552	0.69697	0.616822	0.715517	0.52	0.333333	0.195652	0.567308	0.505376	0.623853	0.681416	0.87395
x			12	Diet		2R	10321637	C/T	5.87391e-86	7.30402e-13	6.34562e-06	0	0.123302	0.609874	Ndg	FBgn0026403	synonymous_variant													0.207792	0.238636	0.0416667	0.154545	0.613333	0.790323	0.47619	0.741176	0.792857	0.566372	0.5625	0.695652	0.61165	0.394737	0.126582	0.416667	0.483146	0.572917	0.796117	0.890625
x			12	Diet		2R	10486492	A/G	1.2725e-105	0.114348	0.188966	0	0.800468	0.942051	lola	FBgn0005630	intron_variant													0.145161	0.344262	0.234375	0.251852	0.53125	0.656	0.759259	0.676923	0.701923	0.669811	0.542056	0.695238	0.330275	0.279661	0.127119	0.254545	0.601942	0.537037	0.686275	0.807143
x			12	Diet		2R	10522842	G/A	5.32419e-104	7.92098e-20	0.0468836	0	0.0445012	0.890836	lola	FBgn0005630	synonymous_variant	lola	FBgn0005630	intron_variant										0.0775862	0.155556	0.107143	0.408163	0.643836	0.69	0.54902	0.727273	0.765766	0.873563	0.653465	0.755814	0.712644	0.413462	0.216981	0.431579	0.766667	0.6875	0.87013	0.87395
x			12	Diet		2R	10522845	G/A	1.4484e-108	9.01217e-20	0.157546	0	0.0448671	0.935155	lola	FBgn0005630	synonymous_variant	lola	FBgn0005630	intron_variant										0.0625	0.177778	0.114943	0.387755	0.630137	0.686869	0.552381	0.713287	0.761062	0.88764	0.657143	0.736264	0.695122	0.392523	0.214286	0.41573	0.744444	0.732558	0.876543	0.868421
x			12	Diet		2R	10525286	C/T	3.31432e-100	0.00132473	2.49717e-05	0	0.553063	0.647606	lola	FBgn0005630	3_prime_UTR_variant	lola	FBgn0005630	intron_variant										0.235714	0.432	0.192661	0.409449	0.611111	0.761538	0.536364	0.721649	0.736434	0.663462	0.625	0.699187	0.382812	0.379845	0.131387	0.36	0.442105	0.509091	0.854369	0.9
x			12	Diet		2R	10526503	T/C	1.29031e-91	0.188815	0.537396	0	0.838541	0.981955	lola	FBgn0005630	downstream_gene_variant	lola	FBgn0005630	intron_variant										0.342857	0.40566	0.318966	0.314516	0.72043	0.831933	0.543103	0.753623	0.879433	0.707547	0.680851	0.794872	0.416	0.398601	0.178571	0.51938	0.42735	0.678261	0.87218	0.827068
x			12	Diet		2R	10528273	T/C	1.08688e-91	0.0168166	0.988973	0	0.678491	1	lola	FBgn0005630	intron_variant													0.302632	0.439024	0.286885	0.349593	0.609195	0.777778	0.555556	0.786408	0.846774	0.684211	0.780702	0.769231	0.48	0.330769	0.25	0.521739	0.448	0.69	0.905983	0.858156
x			12	Diet		2R	10528366	C/G	4.87645e-95	0.00242992	0.900812	0	0.58004	1	lola	FBgn0005630	intron_variant													0.311111	0.37931	0.247706	0.377049	0.572917	0.828829	0.603774	0.740157	0.849558	0.707071	0.732143	0.780952	0.443478	0.398693	0.252174	0.438596	0.403361	0.785714	0.895238	0.9
x			12	Diet		2R	10529309	A/T	2.03987e-111	0.0747591	0.0341115	0	0.770427	0.879299	lola	FBgn0005630	intron_variant													0.216418	0.375	0.347107	0.398148	0.629213	0.72807	0.566038	0.727273	0.837037	0.701031	0.717949	0.798077	0.416	0.34375	0.117241	0.381295	0.448	0.679245	0.837607	0.844262
x			12	Diet		2R	10535377	C/A	9.43405e-102	9.10606e-07	1.20513e-12	0	0.320903	0.314173	lola	FBgn0005630	intron_variant													0.892562	0.849057	0.90566	0.891667	0.377778	0.356522	0.439252	0.320312	0.381818	0.377358	0.536585	0.40367	0.591667	0.705036	0.908333	0.666667	0.683168	0.632479	0.344086	0.2
x			12	Diet		2R	10535383	C/T	6.66734e-103	4.39588e-08	1.59285e-12	0	0.2588	0.317919	lola	FBgn0005630	intron_variant													0.931624	0.873874	0.904762	0.89916	0.404494	0.411765	0.46729	0.308943	0.388889	0.377358	0.576271	0.398148	0.621622	0.715278	0.907563	0.648649	0.681416	0.61157	0.325843	0.219512
x			12	Diet		2R	10536470	G/A	1.56348e-92	7.39863e-06	0.0308434	0	0.373354	0.875755	snoRNA:lola-a	FBgn0263466	downstream_gene_variant	lola	FBgn0005630	intron_variant										0.39823	0.368932	0.354545	0.35	0.611765	0.854839	0.55	0.724638	0.841667	0.76	0.743363	0.782178	0.622642	0.387931	0.2	0.478261	0.7	0.773438	0.899083	0.932203
x			12	Diet		2R	10543022	A/G	3.03827e-85	0.00565236	1.83836e-05	0	0.620565	0.638849	lola	FBgn0005630	5_prime_UTR_variant													0.373239	0.314961	0.304348	0.269231	0.677083	0.659091	0.620968	0.826667	0.787879	0.70297	0.71	0.767857	0.677966	0.344262	0.158273	0.517544	0.361111	0.657895	0.62931	0.805085
x			12	Diet		2R	10547702	G/A	7.05237e-86	1.42789e-12	1.46466e-05	0	0.128961	0.632546	INTERGENIC	INTERGENIC	intergenic_region													0.206897	0.235849	0.106195	0.134454	0.686747	0.684685	0.572727	0.564516	0.664122	0.754902	0.495146	0.622449	0.313433	0.432432	0.254902	0.5	0.412371	0.698113	0.654206	0.814815
x			12	Diet		2R	10547715	A/G	7.02049e-94	1.17908e-12	3.35744e-05	0	0.127387	0.655991	INTERGENIC	INTERGENIC	intergenic_region													0.168	0.252174	0.079646	0.155172	0.663043	0.707547	0.568966	0.491803	0.676471	0.756522	0.561905	0.633663	0.325581	0.4	0.247525	0.496183	0.43	0.72381	0.646018	0.794393
x			12	Diet		2R	10547923	C/T	8.80938e-104	2.36489e-10	1.44491e-05	0	0.180903	0.632156	INTERGENIC	INTERGENIC	intergenic_region													0.848	0.777778	0.912621	0.865385	0.325581	0.452991	0.41	0.346154	0.482143	0.265957	0.463918	0.465909	0.732143	0.718447	0.833333	0.65812	0.638298	0.389831	0.355372	0.15625
x			12	Diet		2R	10549914	G/A	2.20773e-87	7.68989e-06	0.00506735	0	0.374398	0.812947	INTERGENIC	INTERGENIC	intergenic_region													0.266667	0.393939	0.4875	0.41	0.616438	0.858696	0.834951	0.863636	0.919192	0.673913	0.785714	0.784946	0.616279	0.389474	0.309735	0.597938	0.658228	0.75641	0.927835	0.888889
x			12	Diet		2R	10567687	G/C	8.07805e-93	5.82921e-22	9.70071e-12	0	0.0331091	0.342353	psq	FBgn0263102	intron_variant													0.163462	0.289474	0.138211	0.12931	0.663366	0.654867	0.791304	0.613861	0.565217	0.707071	0.666667	0.681034	0.5	0.443662	0.330769	0.540541	0.553191	0.602041	0.704545	0.838983
x			12	Diet		2R	10567690	C/A	1.57887e-94	5.9208e-22	1.13199e-10	0	0.0331449	0.379277	psq	FBgn0263102	intron_variant													0.173077	0.275	0.139344	0.128205	0.656863	0.631579	0.803419	0.596154	0.561905	0.708333	0.676768	0.691667	0.495935	0.443662	0.320611	0.545455	0.536842	0.616162	0.709924	0.834646
x			12	Diet		2R	10568691	C/T	3.18685e-92	7.20461e-15	2.14799e-09	0	0.0908874	0.429997	psq	FBgn0263102	intron_variant													0.818966	0.827586	0.941176	0.944444	0.61039	0.380952	0.311321	0.341463	0.455285	0.355556	0.425926	0.313725	0.622047	0.61165	0.811594	0.518519	0.623656	0.479167	0.376238	0.19685
x			12	Diet		2R	10569843	A/C	7.95162e-99	8.40552e-11	2.39096e-13	0	0.168693	0.293835	psq	FBgn0263102	5_prime_UTR_variant	psq	FBgn0263102	intron_variant	psq	FBgn0263102	upstream_gene_variant							0.155556	0.258621	0.0733945	0.0629921	0.655914	0.651515	0.75	0.632911	0.555556	0.644444	0.575758	0.5	0.295082	0.413793	0.217054	0.462264	0.463636	0.521008	0.547009	0.857143
x			12	Diet		2R	10570188	C/G	1.09081e-94	4.52265e-09	3.86622e-10	0	0.22073	0.399674	psq	FBgn0263102	intron_variant													0.176	0.215517	0.0909091	0.0608696	0.539474	0.651786	0.780488	0.633028	0.580357	0.643564	0.617978	0.53211	0.363636	0.391667	0.257812	0.358974	0.431034	0.509091	0.678261	0.853448
x			12	Diet		2R	10577433	C/T	2.33389e-94	6.88086e-06	0.000371702	0	0.3714	0.72733	psq	FBgn0263102	intron_variant													0.225166	0.286885	0.276923	0.405797	0.755102	0.707692	0.776596	0.865385	0.622951	0.75	0.616	0.683333	0.451923	0.454545	0.255172	0.504505	0.641026	0.560976	0.927419	0.865079
x			12	Diet		2R	10598574	G/T	6.36282e-85	4.45406e-25	1.02915e-15	0	0.0218466	0.235505	psq	FBgn0263102	intron_variant													0.125	0.214286	0.0762712	0.0857143	0.729412	0.621359	0.482759	0.833333	0.563107	0.734177	0.61039	0.685393	0.68	0.417582	0.323232	0.453488	0.425926	0.582418	0.701299	0.81982
x			12	Diet		2R	10647444	A/G	5.82725e-99	1.68955e-11	0.000229487	0	0.151546	0.712438	Elp2	FBgn0033540	intron_variant													0.262295	0.238095	0.295652	0.287129	0.630435	0.857143	0.819048	0.647059	0.761468	0.818182	0.828283	0.79	0.711538	0.421875	0.376068	0.5	0.678571	0.75	0.75	0.841121
x			12	Diet		2R	10647454	G/T	4.54054e-90	1.29867e-09	9.89484e-06	0	0.202844	0.622045	Elp2	FBgn0033540	intron_variant													0.284483	0.247525	0.304348	0.271028	0.659574	0.839623	0.811881	0.65625	0.761468	0.82	0.806122	0.805825	0.742574	0.439024	0.373832	0.5	0.639535	0.701923	0.728155	0.855856
x			12	Diet		2R	10647535	C/T	1.38017e-117	3.33293e-27	5.47658e-05	0	0.0164419	0.669992	Elp2	FBgn0033540	synonymous_variant													0.2	0.205128	0.281481	0.162963	0.693878	0.737705	0.719626	0.65812	0.741379	0.780488	0.79661	0.769231	0.647059	0.504348	0.383929	0.508929	0.693548	0.814159	0.8	0.857143
x			12	Diet		2R	10647544	T/A	1.69572e-110	5.918e-25	0.000246223	0	0.0221632	0.714758	Elp2	FBgn0033540	missense_variant													0.198473	0.207207	0.288	0.175573	0.704082	0.77686	0.71028	0.651786	0.754098	0.760331	0.760684	0.761062	0.639098	0.52381	0.389381	0.472222	0.702479	0.833333	0.785714	0.880342
x			12	Diet		2R	10647562	C/A	6.51284e-121	2.36127e-23	0.00637707	0	0.0274129	0.820722	Elp2	FBgn0033540	synonymous_variant													0.214815	0.205607	0.283333	0.170213	0.68932	0.760331	0.705882	0.642276	0.763636	0.773913	0.803419	0.763636	0.595041	0.513514	0.359375	0.464286	0.694444	0.846774	0.767857	0.881818
x			12	Diet		2R	10653808	C/T	8.82076e-88	6.05913e-16	1.23558e-07	0	0.0773704	0.512918	INTERGENIC	INTERGENIC	intergenic_region													0.214953	0.256637	0.0918367	0.136364	0.488095	0.666667	0.420455	0.577778	0.601562	0.555556	0.52809	0.640351	0.457143	0.286822	0.152	0.411765	0.288288	0.436364	0.736842	0.892857
x			12	Diet		2R	10675505	T/C	2.13048e-99	4.32218e-12	9.28831e-07	0	0.138562	0.56018	stan	FBgn0024836	intron_variant													0.2	0.231343	0.28125	0.463768	0.673684	0.877049	0.787037	0.771429	0.813008	0.795699	0.73	0.789474	0.647059	0.436893	0.376068	0.661157	0.741379	0.555556	0.851562	0.894737
x			12	Diet		2R	10675527	T/C	2.63145e-89	2.33164e-23	5.6125e-06	0	0.0273898	0.606497	stan	FBgn0024836	intron_variant													0.225564	0.259843	0.352459	0.5	0.691489	0.872881	0.810811	0.771429	0.875	0.838384	0.816327	0.865079	0.845588	0.504505	0.535088	0.754717	0.854545	0.73913	0.892308	0.903226
x			12	Diet		2R	10675529	T/G	1.56464e-96	3.31792e-10	5.41582e-06	0	0.184938	0.605513	stan	FBgn0024836	intron_variant													0.223022	0.244275	0.312	0.472441	0.670213	0.838983	0.783784	0.771429	0.866071	0.826531	0.783505	0.787402	0.631579	0.460177	0.376068	0.714286	0.681818	0.622951	0.816794	0.915254
x			12	Diet		2R	10675532	G/T	9.45187e-89	4.69698e-25	2.87009e-06	0	0.0218917	0.588736	stan	FBgn0024836	intron_variant													0.213235	0.241935	0.347458	0.484127	0.670103	0.848214	0.818182	0.806452	0.873874	0.826923	0.8125	0.862903	0.847826	0.5	0.530973	0.759615	0.865385	0.747899	0.880952	0.917355
x			12	Diet		2R	10679184	C/G	1.72696e-84	0.211181	1.18331e-15	0	0.847451	0.236784	stan	FBgn0024836	intron_variant													0.205882	0.126437	0.285714	0.402062	0.679012	0.815534	0.84	0.842105	0.7	0.813559	0.837838	0.807692	0.584416	0.415094	0.229167	0.52	0.597561	0.41791	0.507042	0.857143
x			12	Diet		2R	10691040	T/G	7.83589e-110	7.44054e-08	0.0226654	0	0.268608	0.864885	stan	FBgn0024836	intron_variant													0.261682	0.257143	0.225	0.315789	0.605263	0.779817	0.659341	0.806723	0.746154	0.898876	0.831461	0.757009	0.575758	0.464286	0.247788	0.411765	0.612245	0.708738	0.8125	0.867188
x			12	Diet		2R	10691622	A/G	2.73001e-96	8.92775e-12	0.00143633	0	0.145239	0.770631	stan	FBgn0024836	intron_variant													0.277778	0.235849	0.230088	0.297297	0.482353	0.810345	0.782609	0.8	0.782178	0.81	0.691358	0.858696	0.541667	0.465116	0.300971	0.636364	0.714286	0.6	0.851064	0.883333
x			12	Diet		2R	10693680	T/A	1.10852e-107	3.72138e-24	0.000690788	0	0.0246123	0.747022	stan	FBgn0024836	intron_variant													0.181102	0.21	0.307692	0.254098	0.536842	0.791304	0.903509	0.736364	0.831858	0.909091	0.708333	0.720721	0.720721	0.378378	0.446809	0.647541	0.707547	0.803738	0.902439	0.9
x			12	Diet		2R	10693932	A/T	6.46791e-99	4.33378e-26	1.59576e-07	0	0.0190239	0.518759	stan	FBgn0024836	intron_variant													0.189655	0.218182	0.175258	0.281553	0.620253	0.898305	0.694118	0.841667	0.804124	0.885417	0.776316	0.731481	0.712963	0.493151	0.386792	0.771429	0.757895	0.785714	0.891566	0.910714
x			12	Diet		2R	10694266	A/G	1.41683e-109	3.79833e-26	3.35027e-06	0	0.0188815	0.59278	stan	FBgn0024836	intron_variant													0.243902	0.218182	0.2	0.465909	0.746479	0.894737	0.85567	0.877301	0.775701	0.876543	0.845238	0.875	0.790476	0.540541	0.480769	0.735294	0.835294	0.836207	0.904762	0.952381
x			7	Interaction (LE)		2R	10697223	A/C	5.67363e-87	5.33829e-51	1.10782e-09	0	0.000842739	0.417863	stan	FBgn0024836	intron_variant													0.380597	0.392523	0.5	0.526316	0.888889	0.94958	0.989583	0.906667	0.973214	0.974026	1	0.990909	0.820513	0.929134	0.972973	0.95122	0.961165	0.877358	1	0.991667
x			7	Interaction (LE)		2R	10697258	G/A	4.62954e-89	6.29206e-57	4.53546e-09	0	0.000482478	0.444281	stan	FBgn0024836	intron_variant													0.392	0.342105	0.53	0.490741	0.85	0.964286	0.959596	0.898551	0.963636	1	1	0.990741	0.855769	0.924812	0.975	0.934959	0.964912	0.929204	0.991228	0.976378
x			7	Interaction (LE)		2R	10697261	C/G	9.68422e-85	8.63423e-56	6.43889e-09	0	0.000456621	0.45094	stan	FBgn0024836	intron_variant													0.396552	0.345133	0.55	0.495146	0.86	0.964602	0.959184	0.897059	0.961538	1	1	0.990385	0.853211	0.932331	0.973913	0.951613	0.965812	0.918919	0.991453	0.976744
x			12	Diet		2R	10699507	T/C	1.68346e-104	6.14526e-08	3.94343e-09	0	0.264931	0.441589	stan	FBgn0024836	intron_variant													0.181034	0.195122	0.0978261	0.157025	0.546512	0.744186	0.774194	0.571429	0.734848	0.825	0.782178	0.673077	0.300813	0.359712	0.314286	0.592	0.337079	0.419048	0.847328	0.829457
x			12	Diet		2R	10701063	C/A	4.17399e-101	8.04361e-17	3.67901e-07	0	0.0680681	0.537929	stan	FBgn0024836	intron_variant													0.256637	0.219048	0.195402	0.235294	0.597222	0.814516	0.789474	0.742647	0.69697	0.863636	0.884615	0.802198	0.653846	0.394495	0.457143	0.602151	0.6375	0.686747	0.82243	0.89011
x			12	Diet		2R	10701832	T/G	3.36716e-112	9.69119e-31	6.73381e-07	0	0.010309	0.552377	stan	FBgn0024836	intron_variant													0.261682	0.228261	0.162162	0.277228	0.692308	0.858586	0.71134	0.842767	0.761905	0.9125	0.88	0.873786	0.711538	0.544554	0.490385	0.683761	0.811881	0.784314	0.891566	0.910112
x			12	Diet		2R	10702433	T/G	4.50338e-127	5.09402e-05	1.20235e-15	0	0.430943	0.236874	stan	FBgn0024836	intron_variant													0.885965	0.864662	0.841121	0.863014	0.383721	0.417722	0.260417	0.2	0.243243	0.420561	0.31068	0.446429	0.960396	0.891667	0.895652	0.766234	0.829787	0.813187	0.445783	0.557143
x			12	Diet		2R	10705772	C/A	6.27628e-120	0.000450833	1.54012e-08	0	0.508707	0.468449	stan	FBgn0024836	upstream_gene_variant	stan	FBgn0024836	intron_variant										0.203883	0.261682	0.0744681	0.245098	0.605263	0.8125	0.694444	0.827068	0.758333	0.736264	0.72	0.659574	0.340426	0.330275	0.341463	0.320388	0.470588	0.594595	0.775281	0.827586
x			12	Diet		2R	10705860	A/G	6.97395e-96	0.000231912	0.000341139	0	0.483207	0.724685	stan	FBgn0024836	upstream_gene_variant	stan	FBgn0024836	intron_variant										0.899225	0.892157	0.940594	0.9	0.59596	0.621849	0.393162	0.510638	0.365854	0.548077	0.333333	0.464912	0.904762	0.906475	0.833333	0.865546	0.780952	0.695652	0.607143	0.679389
x			12	Diet		2R	10706676	G/C	2.45656e-85	0.000167824	2.27599e-05	0	0.471518	0.644838	stan	FBgn0024836	missense_variant													0.78125	0.881818	0.960784	0.912088	0.519481	0.522936	0.419355	0.490566	0.398148	0.538462	0.37931	0.46875	0.909091	0.893805	0.867925	0.898876	0.851485	0.791667	0.480519	0.605769
x			12	Diet		2R	10710556	C/T	2.80252e-116	1.94517e-21	0.486035	0	0.0356462	0.978028	stan	FBgn0024836	synonymous_variant													0.172043	0.247706	0.197802	0.406593	0.691358	0.760417	0.776596	0.779141	0.813084	0.875	0.88172	0.831461	0.787234	0.414414	0.284314	0.608247	0.881579	0.793478	0.880435	0.940678
x			12	Diet		2R	10717420	C/G	7.80935e-87	1.50285e-12	5.91622e-11	0	0.129401	0.369114	stan	FBgn0024836	intron_variant													0.88785	0.893204	0.969388	0.911504	0.4	0.561404	0.35	0.468085	0.481818	0.704545	0.349515	0.494253	0.962264	0.957627	0.936937	0.84466	0.866667	0.789474	0.694737	0.801887
x			12	Diet		2R	10750854	A/T	7.76735e-106	1.38496e-05	3.65441e-11	0	0.391258	0.361905	CG33144	FBgn0053144	intron_variant													0.188525	0.232759	0.0792079	0.355932	0.460526	0.847619	0.786517	0.84375	0.669903	0.804878	0.861702	0.757282	0.597938	0.352381	0.245283	0.556604	0.615385	0.470588	0.670213	0.858407
x			12	Diet		2R	10750952	G/A	1.49382e-109	0.000639271	2.67951e-08	0	0.522636	0.479744	CG33144	FBgn0053144	intron_variant													0.191919	0.169643	0.265306	0.411765	0.712766	0.85	0.833333	0.84	0.757576	0.787234	0.813333	0.79661	0.496183	0.466019	0.263636	0.480392	0.655172	0.528846	0.808989	0.903846
x			12	Diet		2R	10751123	A/T	3.4977e-109	6.62755e-05	0.000156819	0	0.439504	0.700929	CG33144	FBgn0053144	intron_variant													0.29771	0.243478	0.287129	0.417808	0.642857	0.908333	0.846154	0.789474	0.837607	0.77551	0.849462	0.765217	0.55	0.407692	0.258621	0.666667	0.714286	0.592308	0.844037	0.902778
x			12	Diet		2R	10751197	G/C	1.39036e-95	1.73483e-05	0.0274669	0	0.397811	0.871614	CG33144	FBgn0053144	intron_variant													0.308411	0.283333	0.230769	0.456897	0.707071	0.783019	0.809524	0.595506	0.773196	0.715686	0.821918	0.752212	0.45614	0.385185	0.236842	0.632911	0.677083	0.544643	0.843137	0.938053
x			12	Diet		2R	10751238	G/A	6.59959e-85	1.34712e-07	4.12043e-05	0	0.280056	0.661883	CG33144	FBgn0053144	intron_variant													0.290909	0.270492	0.19802	0.465347	0.673913	0.787611	0.867257	0.617021	0.769912	0.870968	0.821918	0.765306	0.649123	0.454545	0.333333	0.617978	0.65625	0.516949	0.869048	0.913793
x			12	Diet		2R	10751774	T/C	5.34642e-99	7.50387e-07	1.88605e-10	0	0.316455	0.387643	CG33144	FBgn0053144	intron_variant													0.284615	0.119565	0.278689	0.381443	0.6875	0.752475	0.808989	0.82243	0.625	0.83871	0.824742	0.717172	0.570175	0.508929	0.224806	0.505495	0.597826	0.545455	0.827957	0.819048
x			12	Diet		2R	10751950	T/A	4.92093e-98	4.07549e-09	4.50407e-25	0	0.21922	0.101864	CG33144	FBgn0053144	intron_variant													0.191304	0.178218	0.0917431	0.191667	0.729412	0.704762	0.684211	0.703704	0.54386	0.681319	0.52459	0.583333	0.27619	0.324074	0.135135	0.567568	0.397849	0.351648	0.505882	0.830508
x			12	Diet		2R	10762389	G/A	7.7729e-87	0.00913899	0.00498203	0	0.645269	0.812288	CG33144	FBgn0053144	intron_variant													0.266129	0.175926	0.206186	0.378378	0.608696	0.785047	0.378641	0.831933	0.693069	0.795918	0.769231	0.77551	0.477876	0.355769	0.189189	0.495575	0.454545	0.539823	0.731959	0.840708
x			12	Diet		2R	10762654	T/A	4.79769e-97	0.00178616	0.0191071	0	0.566151	0.859129	CG33144	FBgn0053144	intron_variant													0.289474	0.227642	0.175	0.344262	0.654206	0.754545	0.466102	0.572816	0.768	0.740741	0.726496	0.655738	0.524476	0.358779	0.117647	0.357143	0.491667	0.428571	0.677686	0.781955
x			12	Diet		2R	10767222	G/A	1.39669e-91	2.33318e-08	0.334754	0	0.247364	0.963635	CG33144	FBgn0053144	intron_variant													0.3125	0.293578	0.293578	0.408	0.700935	0.864286	0.490741	0.763441	0.735849	0.861386	0.801724	0.733945	0.696296	0.416667	0.302158	0.443548	0.552381	0.692913	0.899083	0.907801
x			12	Diet		2R	10775158	C/T	1.87338e-98	2.97458e-17	0.0229969	0	0.0639409	0.865394	CG33144	FBgn0053144	intron_variant													0.241071	0.216495	0.269663	0.37037	0.666667	0.754717	0.757895	0.661765	0.864078	0.893443	0.801887	0.797872	0.796117	0.390244	0.316239	0.633333	0.84375	0.679012	0.924528	0.9
x			12	Diet		2R	10778717	T/C	1.50995e-105	0.000767738	4.83995e-08	0	0.53012	0.492078	CG33144	FBgn0053144	intron_variant													0.814286	0.784483	0.977273	0.673759	0.481928	0.25	0.576271	0.475	0.495798	0.385246	0.461538	0.390909	0.724409	0.819549	0.891304	0.733871	0.644231	0.625	0.576087	0.179688
x			12	Diet		2R	10778721	T/G	8.39773e-119	0.000218225	6.48842e-08	0	0.480997	0.498602	CG33144	FBgn0053144	intron_variant													0.811189	0.770492	0.992647	0.741497	0.478261	0.211864	0.563025	0.473684	0.456897	0.379032	0.45	0.37069	0.730159	0.820896	0.878571	0.706349	0.64486	0.612403	0.536842	0.161538
x			12	Diet		2R	10778794	G/T	1.74337e-90	0.00015858	1.22545e-11	0	0.469479	0.345718	CG33144	FBgn0053144	intron_variant													0.916667	0.827869	0.957983	0.814516	0.529412	0.22449	0.553398	0.533333	0.560748	0.511111	0.483516	0.495238	0.725664	0.795276	0.918519	0.764706	0.756522	0.622951	0.515152	0.238636
x			12	Diet		2R	10778795	G/T	8.62801e-91	2.9684e-05	1.03723e-11	0	0.413877	0.343317	CG33144	FBgn0053144	intron_variant													0.914894	0.836066	0.956897	0.81746	0.5125	0.229167	0.558824	0.53125	0.560748	0.516484	0.478261	0.485981	0.724138	0.775	0.916667	0.775862	0.763158	0.616	0.5	0.233333
x			12	Diet		2R	10785182	A/G	2.0763e-91	5.29558e-05	6.27408e-17	0	0.43215	0.210536	CG33144	FBgn0053144	intron_variant	CR44299	FBgn0265345	non_coding_exon_variant										0.20339	0.138889	0.0803571	0.320755	0.626506	0.787037	0.431193	0.706522	0.572727	0.632075	0.546392	0.627451	0.316832	0.324786	0.153226	0.45	0.32381	0.453608	0.40625	0.766355
x			12	Diet		2R	10788138	A/G	1.04259e-87	2.26712e-15	1.13848e-09	0	0.0842652	0.418275	CG33144	FBgn0053144	intron_variant													0.220472	0.256637	0.0438596	0.213793	0.536842	0.801802	0.5	0.826923	0.741071	0.76087	0.672727	0.697479	0.75	0.419355	0.283333	0.453782	0.514286	0.66087	0.618644	0.860465
x			12	Diet		2R	10795116	T/C	2.48653e-95	0.00867972	1.68493e-08	0	0.642596	0.470237	CG33144	FBgn0053144	intron_variant													0.729927	0.785714	0.948718	0.827338	0.415094	0.265487	0.537634	0.423729	0.583333	0.28125	0.371681	0.403226	0.677419	0.733813	0.885246	0.698413	0.732143	0.619048	0.432432	0.279661
x			12	Diet		2R	10797619	T/C	5.91027e-90	4.71454e-06	0.0011924	0	0.361229	0.764493	CG33144	FBgn0053144	intron_variant													0.213592	0.265957	0.263736	0.292683	0.733333	0.728261	0.632075	0.863636	0.891089	0.723404	0.888889	0.847059	0.636364	0.322917	0.285714	0.534247	0.703297	0.791209	0.695122	0.891892
x			12	Diet		2R	10798439	A/G	1.22022e-94	5.11025e-26	0.00716124	0	0.0192402	0.824717	CG33144	FBgn0053144	5_prime_UTR_variant													0.140496	0.20339	0.131783	0.328	0.673469	0.744	0.479592	0.533333	0.681319	0.752941	0.757009	0.724138	0.666667	0.424779	0.276596	0.595506	0.797297	0.642857	0.855422	0.898438
x			12	Diet		2R	10798568	T/A	2.15052e-89	2.4083e-25	2.39338e-10	0	0.0210491	0.3917	CG33144	FBgn0053144	5_prime_UTR_premature_start_codon_gain_variant	CG33144	FBgn0053144	5_prime_UTR_variant										0.196581	0.219048	0.17	0.33913	0.605769	0.769231	0.516393	0.78125	0.881356	0.924051	0.823529	0.706422	0.758621	0.466667	0.383178	0.605042	0.824742	0.767442	0.9375	0.940594
x			12	Diet		2R	10812984	T/C	8.37289e-93	3.94735e-11	6.89559e-06	0	0.160345	0.612172	CG12341	FBgn0033550	5_prime_UTR_variant													0.908397	0.903846	0.937984	0.851064	0.510638	0.5	0.644444	0.44898	0.314607	0.484848	0.369369	0.396552	0.837037	0.91129	0.847458	0.923729	0.791667	0.796117	0.70339	0.711864
x			12	Diet		2R	10832160	A/T	8.39739e-110	2.155e-07	0.0479507	0	0.289666	0.89162	CG12344	FBgn0033558	intron_variant													0.314685	0.258929	0.115702	0.330709	0.590476	0.798561	0.504065	0.581818	0.821429	0.793814	0.820755	0.766129	0.496552	0.425532	0.166667	0.525	0.5	0.604839	0.873786	0.891304
x			12	Diet		2R	10832200	A/G	4.73834e-86	1.4234e-05	0.0233023	0	0.392081	0.86583	CG12344	FBgn0033558	intron_variant													0.45	0.309524	0.244898	0.5	0.826531	0.863636	0.59596	0.756098	0.851485	0.854369	0.894737	0.771186	0.585366	0.550847	0.274194	0.666667	0.592593	0.66055	0.855769	0.96
x			12	Diet		2R	10832202	C/T	9.85496e-85	4.67155e-05	0.0163683	0	0.428131	0.853681	CG12344	FBgn0033558	intron_variant													0.479167	0.313953	0.252525	0.524272	0.83871	0.858268	0.606061	0.761905	0.851485	0.851485	0.892857	0.756522	0.572581	0.553719	0.277311	0.648438	0.59633	0.666667	0.854369	0.959677
x			12	Diet		2R	10832203	T/C	1.12335e-85	4.69592e-05	0.0161275	0	0.428315	0.853172	CG12344	FBgn0033558	intron_variant													0.468085	0.294118	0.25	0.509259	0.83871	0.872	0.597938	0.780488	0.858586	0.843137	0.903509	0.754237	0.577236	0.551724	0.272727	0.651515	0.587719	0.682243	0.857143	0.959677
x			12	Diet		2R	10838777	G/A	7.20586e-92	8.03857e-07	0.0066405	0	0.318025	0.822081	CG7686	FBgn0027525	upstream_gene_variant	INTERGENIC	INTERGENIC	intergenic_region										0.238938	0.262626	0.048	0.28972	0.56962	0.72	0.398305	0.515789	0.642202	0.69697	0.774194	0.614754	0.45614	0.272	0.151261	0.424242	0.342342	0.384	0.677419	0.860465
x			12	Diet		2R	10838828	T/A	2.48377e-93	0.000343787	0.00141068	0	0.498059	0.769972	CG7686	FBgn0027525	upstream_gene_variant	INTERGENIC	INTERGENIC	intergenic_region										0.790698	0.720721	0.943548	0.798387	0.457831	0.279279	0.578947	0.423729	0.35514	0.3875	0.191011	0.409524	0.545455	0.764706	0.831858	0.666667	0.680328	0.594059	0.443478	0.107438
x			12	Diet		2R	10838829	T/C	7.16184e-93	0.000860371	0.000869067	0	0.53476	0.754378	CG7686	FBgn0027525	upstream_gene_variant	INTERGENIC	INTERGENIC	intergenic_region										0.807692	0.726496	0.946154	0.796748	0.482353	0.288288	0.59375	0.442623	0.348624	0.384615	0.2	0.40566	0.561404	0.771186	0.836364	0.664	0.704	0.613861	0.462963	0.118644
x			12	Diet		2R	10838835	T/A	2.93275e-93	0.00158857	0.00110083	0	0.560924	0.761802	CG7686	FBgn0027525	upstream_gene_variant	INTERGENIC	INTERGENIC	intergenic_region										0.79562	0.733333	0.944444	0.794118	0.505618	0.274336	0.575758	0.45	0.35514	0.364865	0.211111	0.412844	0.568966	0.762295	0.831933	0.664062	0.704	0.612613	0.46087	0.123967
x			12	Diet		2R	10838866	A/C	1.681e-110	0.154629	0.00115453	0	0.823092	0.76342	CG7686	FBgn0027525	upstream_gene_variant	INTERGENIC	INTERGENIC	intergenic_region										0.801471	0.736842	0.947761	0.809859	0.45	0.229508	0.543103	0.469388	0.375	0.367816	0.268519	0.328	0.604839	0.816667	0.85	0.725191	0.664	0.610619	0.48	0.173228
x			12	Diet		2R	10852525	C/T	9.83152e-90	8.06234e-05	1.3586e-08	0	0.446072	0.465838	CG30015	FBgn0050015	intron_variant													0.834783	0.75	0.916667	0.813008	0.402174	0.333333	0.466667	0.358491	0.417323	0.2625	0.285714	0.279279	0.352381	0.746377	0.790323	0.690722	0.65625	0.56701	0.352941	0.294737
x			12	Diet		2R	10852573	A/G	7.38661e-85	1.79412e-20	0.803044	0	0.0406939	0.998367	CG30015	FBgn0050015	intron_variant													0.236641	0.283333	0.258929	0.422222	0.639175	0.728682	0.558559	0.728814	0.686275	0.814815	0.8	0.787234	0.766667	0.414062	0.40146	0.5	0.625	0.759615	0.90991	0.924528
x			12	Diet		2R	10853680	C/T	8.06466e-93	1.75293e-10	0.00801892	0	0.177251	0.828674	CG30015	FBgn0050015	5_prime_UTR_variant	CG30015	FBgn0050015	intron_variant	CR45136	FBgn0266629	intron_variant							0.25	0.309524	0.123711	0.252252	0.611765	0.813559	0.627273	0.721739	0.683168	0.821053	0.695652	0.721649	0.491228	0.478632	0.266667	0.521277	0.669725	0.642202	0.771429	0.896552
x			12	Diet		2R	10861080	G/A	2.84344e-93	1.63723e-27	3.25251e-07	0	0.0158211	0.535052	CG30015	FBgn0050015	intron_variant													0.223214	0.193277	0.136364	0.140187	0.55814	0.757895	0.485981	0.559701	0.788889	0.910112	0.744681	0.75	0.827869	0.432	0.304688	0.483607	0.780822	0.613861	0.731481	0.847458
x			12	Diet		2R	10862916	T/A	9.49379e-86	2.18715e-43	0.0131887	0	0.00241967	0.846142	CG30015	FBgn0050015	5_prime_UTR_variant													0.273973	0.230088	0.124031	0.22314	0.579545	0.654867	0.523077	0.571429	0.573034	0.773196	0.861111	0.7	0.735714	0.403101	0.439189	0.560976	0.731481	0.769841	0.888889	0.901639
x			12	Diet		2R	10863702	A/T	1.10038e-94	2.10202e-21	9.37045e-12	0	0.0358019	0.3419	CG30015	FBgn0050015	intron_variant													0.206612	0.240741	0.103704	0.225806	0.588235	0.672414	0.509259	0.615385	0.851064	0.844156	0.818182	0.82	0.728814	0.433333	0.336134	0.5	0.738095	0.682692	0.838384	0.901099
x			12	Diet		2R	10871794	G/T	7.2907e-101	6.42862e-22	0.0195071	0	0.0333131	0.859829	CG30015	FBgn0050015	intron_variant													0.307692	0.238938	0.171875	0.472603	0.592233	0.781513	0.525424	0.768519	0.849558	0.883929	0.830357	0.809524	0.666667	0.571429	0.436508	0.619403	0.717172	0.626984	0.862903	0.913669
x			12	Diet		2R	10871811	T/A	2.77562e-94	1.99744e-19	0.000587496	0	0.0469606	0.74178	CG30015	FBgn0050015	intron_variant													0.325758	0.245902	0.155556	0.412587	0.550459	0.730769	0.520325	0.774775	0.836207	0.918919	0.794872	0.765306	0.669231	0.508621	0.395833	0.642857	0.669811	0.645161	0.801587	0.89313
x			12	Diet		2R	10871831	C/G	1.18325e-101	1.87226e-14	0.00716262	0	0.0967651	0.824727	CG30015	FBgn0050015	intron_variant													0.310924	0.301587	0.146341	0.365672	0.613208	0.738739	0.535714	0.797753	0.857143	0.873874	0.846154	0.752475	0.625954	0.443396	0.354331	0.615385	0.586957	0.616667	0.86087	0.920354
x			12	Diet		2R	10871833	A/T	2.29578e-99	6.29201e-15	0.00735016	0	0.090072	0.82562	CG30015	FBgn0050015	intron_variant													0.311475	0.322835	0.140625	0.367647	0.6	0.740741	0.513514	0.802198	0.846154	0.877193	0.831776	0.757282	0.634328	0.443396	0.351562	0.62406	0.56383	0.614754	0.858407	0.91453
x			12	Diet		2R	10872986	C/A	2.90405e-88	2.52352e-08	2.73205e-10	0	0.248703	0.39389	CG30015	FBgn0050015	intron_variant													0.262295	0.278261	0.147826	0.238806	0.493827	0.785714	0.428571	0.538462	0.868613	0.902439	0.768519	0.80531	0.666667	0.366412	0.283465	0.610169	0.495146	0.457364	0.846847	0.881188
x			12	Diet		2R	10883122	C/T	1.07829e-84	1.52289e-07	1.30661e-08	0	0.282528	0.465015	Pex6	FBgn0033564	3_prime_UTR_variant													0.846774	0.856	0.792793	0.870229	0.458333	0.513514	0.507692	0.383648	0.411765	0.473214	0.309091	0.324786	0.890625	0.827586	0.808824	0.743119	0.770642	0.782609	0.614583	0.663636
x			12	Diet		2R	10883221	A/C	5.80329e-88	3.65121e-09	0.0073733	0	0.217643	0.82574	Pex6	FBgn0033564	downstream_gene_variant	INTERGENIC	INTERGENIC	intergenic_region										0.852941	0.908257	0.864865	0.912409	0.5125	0.574257	0.638298	0.620482	0.36036	0.461538	0.349057	0.378641	0.891667	0.864	0.884956	0.916667	0.8	0.962264	0.669643	0.657407
x			12	Diet		2R	10896956	C/G	2.65618e-85	0.0310015	0.819457	0	0.713974	0.998998	CG12942	FBgn0033569	3_prime_UTR_variant	ND-B14	FBgn0033570	downstream_gene_variant										0.188679	0.247706	0.272727	0.4375	0.632353	0.809524	0.433628	0.506667	0.820513	0.87156	0.704545	0.705263	0.452174	0.321429	0.11828	0.465347	0.604167	0.40367	0.76699	0.828283
x			12	Diet		2R	10897222	C/T	4.66561e-93	0.000309129	0.0192749	0	0.494023	0.859409	CG12942	FBgn0033569	splice_region_variant	CG12942	FBgn0033569	3_prime_UTR_variant	ND-B14	FBgn0033570	3_prime_UTR_variant							0.222222	0.286885	0.213115	0.365854	0.528736	0.769912	0.451923	0.48	0.819048	0.882353	0.807692	0.729508	0.5	0.323529	0.208	0.554622	0.512195	0.420168	0.765306	0.877193
x			12	Diet		2R	10897234	T/C	2.08831e-96	1.43529e-05	0.000124535	0	0.392335	0.693924	ND-B14	FBgn0033570	3_prime_UTR_variant	CG12942	FBgn0033569	downstream_gene_variant										0.258333	0.293103	0.216	0.356589	0.493671	0.780702	0.441176	0.45	0.84466	0.894737	0.905263	0.75	0.570248	0.31746	0.208	0.547009	0.525424	0.517241	0.846939	0.890909
x			12	Diet		2R	10904709	C/T	2.22786e-85	1.6722e-14	7.57398e-05	0	0.0960848	0.679378	polyph	FBgn0033572	synonymous_variant	polyph	FBgn0033572	3_prime_UTR_variant										0.209677	0.265487	0.130841	0.307692	0.473118	0.805825	0.605042	0.78125	0.715447	0.893204	0.757576	0.68	0.59	0.496	0.428571	0.457143	0.620253	0.558824	0.81	0.867769
x			12	Diet		2R	10912603	C/T	5.46904e-86	4.23896e-10	0.0899304	0	0.188016	0.914607	INTERGENIC	INTERGENIC	intergenic_region													0.34188	0.44	0.375	0.492424	0.678899	0.808333	0.863636	0.654545	0.859375	0.855856	0.752381	0.786325	0.818898	0.575758	0.385827	0.355932	0.841121	0.780702	0.851562	0.871795
x			12	Diet		2R	10914793	G/A	2.11589e-89	1.21826e-06	0.0042472	0	0.327688	0.806906	INTERGENIC	INTERGENIC	intergenic_region													0.297297	0.417722	0.364583	0.6	0.613333	0.768519	0.83871	0.747899	0.802083	0.9375	0.878049	0.806452	0.66	0.436893	0.380952	0.494505	0.851485	0.655556	0.891566	0.877778
x			12	Diet		2R	10916281	C/A	8.18502e-92	8.11642e-10	0.000245482	0	0.196431	0.714659	INTERGENIC	INTERGENIC	intergenic_region													0.201493	0.31405	0.12381	0.240602	0.522936	0.785714	0.715385	0.368421	0.636364	0.752137	0.849057	0.682692	0.445255	0.385714	0.40458	0.442623	0.418182	0.527559	0.739837	0.908397
x			12	Diet		2R	10939553	A/G	9.69302e-87	4.64985e-10	5.14996e-12	0	0.189203	0.333545	Spn47C	FBgn0033574	3_prime_UTR_variant													0.189394	0.23301	0.09	0.252632	0.517241	0.778761	0.691667	0.543103	0.42623	0.747253	0.548077	0.595506	0.373984	0.327586	0.146341	0.469388	0.458333	0.296296	0.674157	0.876923
x			12	Diet		2R	10947337	T/C	5.55029e-92	3.91732e-09	2.88212e-07	0	0.218686	0.532323	INTERGENIC	INTERGENIC	intergenic_region													0.261905	0.273438	0.25	0.47619	0.575342	0.830645	0.899083	0.653846	0.691489	0.914634	0.72973	0.776119	0.594595	0.435484	0.296703	0.631068	0.711111	0.566667	0.766667	0.866071
x			12	Diet		2R	10969670	A/T	1.22336e-93	0.000116357	0.00277261	0	0.458454	0.792565	INTERGENIC	INTERGENIC	intergenic_region													0.267327	0.357143	0.25	0.324561	0.578947	0.75	0.776596	0.642857	0.792453	0.84375	0.808511	0.573171	0.390244	0.398058	0.255102	0.527473	0.59434	0.393258	0.884615	0.9
x			12	Diet		2R	10972085	T/A	8.53695e-85	3.18109e-06	8.74346e-08	0	0.351152	0.505229	INTERGENIC	INTERGENIC	intergenic_region													0.213115	0.273585	0.126214	0.186441	0.442105	0.770492	0.560748	0.52439	0.472	0.701149	0.641667	0.660714	0.32967	0.333333	0.143939	0.45	0.344086	0.278351	0.656566	0.835052
x			12	Diet		2R	11171152	G/C	2.52356e-85	0.142576	0.00332774	0	0.816974	0.798591	CG13229	FBgn0033579	intron_variant	shn	FBgn0003396	intron_variant										0.379032	0.476923	0.266055	0.408333	0.506329	0.651515	0.814159	0.641304	0.738462	0.782609	0.881188	0.919192	0.566929	0.395349	0.256637	0.579832	0.516854	0.57732	0.529412	0.792079
x			12	Diet		2R	11171164	G/C	1.29532e-108	1.81139e-06	0.131478	0	0.3371	0.928433	CG13229	FBgn0033579	intron_variant	shn	FBgn0003396	intron_variant										0.433333	0.496124	0.306306	0.415254	0.641026	0.712	0.8	0.621951	0.900901	0.807229	0.935484	0.94898	0.610619	0.488189	0.256198	0.614679	0.7125	0.806452	0.846154	0.9375
x			12	Diet		2R	11240988	A/G	2.32372e-85	0.0759418	0.000579081	0	0.771511	0.741312	INTERGENIC	INTERGENIC	intergenic_region													0.868966	0.880342	0.974359	0.860465	0.681319	0.526718	0.685039	0.409524	0.470588	0.601852	0.566667	0.427419	0.893617	0.948905	0.955556	0.733871	0.920354	0.881188	0.654206	0.416
x			12	Diet		2R	11248643	G/T	1.02473e-84	3.54888e-21	0.916106	0	0.0368767	1	CG34227	FBgn0085256	downstream_gene_variant	INTERGENIC	INTERGENIC	intergenic_region										0.340426	0.425926	0.275862	0.59596	0.728571	0.761062	0.835052	0.62069	0.969697	0.866667	0.904762	0.951807	0.693069	0.625	0.56701	0.787879	0.824176	0.926316	0.875	0.948718
x			12	Diet		2R	11248648	G/A	1.08287e-86	2.44377e-24	0.833137	0	0.0240669	0.99943	CG34227	FBgn0085256	downstream_gene_variant	INTERGENIC	INTERGENIC	intergenic_region										0.34375	0.40566	0.229885	0.596154	0.736111	0.747899	0.830189	0.616667	0.969697	0.861111	0.88172	0.954023	0.690909	0.632075	0.568627	0.790476	0.827957	0.925532	0.875	0.950413
x			12	Diet		2R	11267334	G/T	1.78158e-92	0.10919	0.0013524	0	0.797134	0.768488	Cpr47Ef	FBgn0033603	intron_variant													0.683761	0.803571	0.925234	0.870229	0.402174	0.468254	0.284483	0.52	0.192593	0.394231	0.343434	0.401961	0.72	0.77686	0.8	0.550847	0.339286	0.543689	0.327869	0.541667
x			12	Diet		2R	11267337	G/A	1.37405e-102	1.63387e-26	0.678376	0	0.0179739	0.991569	Cpr47Ef	FBgn0033603	intron_variant													0.391304	0.286957	0.409091	0.356061	0.79	0.690476	0.860656	0.6	0.933333	0.834951	0.824176	0.909091	0.628099	0.569106	0.562963	0.778689	0.864865	0.801802	0.91453	0.944
x			12	Diet		2R	11269227	T/A	1.21128e-113	2.52666e-12	0.0233101	0	0.133748	0.865844	Cpr47Ef	FBgn0033603	intron_variant													0.312	0.270833	0.326733	0.373832	0.771739	0.666667	0.855556	0.605263	0.991071	0.798165	0.893805	0.91129	0.553571	0.393701	0.565217	0.661871	0.839623	0.862385	0.788991	0.833333
x			12	Diet		2R	11270500	T/C	1.00846e-88	0.633615	0.382632	0	0.947132	0.96865	Cpr47Ef	FBgn0033603	intron_variant													0.736434	0.798165	0.96	0.856061	0.651685	0.477064	0.52459	0.5	0.25	0.541667	0.365385	0.354545	0.741071	0.855172	0.932836	0.684685	0.548077	0.777778	0.46087	0.54
x			12	Diet		2R	11270536	G/T	1.98927e-86	1.81773e-14	0.0454298	0	0.0965742	0.889721	Cpr47Ef	FBgn0033603	intron_variant													0.425532	0.417391	0.452174	0.504505	0.718447	0.64486	0.904	0.692308	0.982759	0.883495	0.835052	0.967742	0.728155	0.535714	0.586957	0.782609	0.858491	0.85	0.901515	0.901786
x			12	Diet		2R	11291031	A/C	3.79382e-86	0.0506904	0.00605092	0	0.744697	0.818842	CG18335	FBgn0033610	5_prime_UTR_premature_start_codon_gain_variant	CG18335	FBgn0033610	5_prime_UTR_variant	dare	FBgn0015582	3_prime_UTR_variant							0.717391	0.9	0.9	0.927536	0.641975	0.44898	0.525253	0.526786	0.347826	0.573034	0.436364	0.376147	0.885965	0.924528	0.862903	0.722222	0.741379	0.830508	0.586538	0.462185
x			7	Interaction (LE)		2R	11318635	A/G	1.58957e-95	2.43388e-19	0.0146905	0	0.0475315	0.849878	nompA	FBgn0016047	5_prime_UTR_variant													0.444444	0.620155	0.273684	0.356522	0.701031	0.881356	0.841584	0.83	0.880342	0.981651	0.962963	0.965517	0.713043	0.733871	0.575221	0.787611	0.972727	0.854839	0.991667	0.869919
x			12	Diet		2R	11359341	A/T	3.0152e-91	0.340326	0.336111	0	0.88762	0.963788	CG12384	FBgn0033624	upstream_gene_variant	ix	FBgn0001276	downstream_gene_variant	INTERGENIC	INTERGENIC	intergenic_region							0.689189	0.710526	0.869919	0.736	0.392857	0.452381	0.663793	0.522388	0.109244	0.267327	0.392523	0.266055	0.745763	0.768	0.756944	0.677966	0.666667	0.690476	0.321429	0.444444
x			12	Diet		2R	11391564	C/A	1.13279e-86	0.466636	0.0227921	0	0.916418	0.865094	sprt	FBgn0082585	intron_variant													0.442308	0.418803	0.232759	0.428571	0.71	0.666667	0.75	0.598726	0.960396	0.693878	0.833333	0.901786	0.378641	0.461538	0.290323	0.461538	0.677778	0.536585	0.920792	0.836207
x			12	Diet		2R	11392294	T/A	1.51142e-84	0.0171412	0.00845536	0	0.679608	0.830507	sprt	FBgn0082585	intron_variant													0.765152	0.7	0.927273	0.91129	0.741573	0.504505	0.57265	0.485507	0.387597	0.741667	0.347826	0.35	0.752066	0.880342	0.895161	0.779817	0.673684	0.704762	0.555556	0.358779
x			12	Diet		2R	11394473	C/A	3.18421e-102	0.0375969	0.000278492	0	0.725842	0.718409	tRNA:CR30257	FBgn0050257	downstream_gene_variant	sprt	FBgn0082585	intron_variant										0.723077	0.714286	0.981651	0.904412	0.583333	0.619048	0.5	0.536232	0.354839	0.686441	0.313559	0.385321	0.885246	0.915254	0.791045	0.806202	0.641667	0.640351	0.666667	0.341463
x			12	Diet		2R	11394670	T/C	2.50635e-86	0.332925	0.000763197	0	0.885679	0.750305	sprt	FBgn0082585	intron_variant													0.695652	0.76	0.962963	0.888112	0.444444	0.603175	0.496	0.586207	0.316667	0.692308	0.297297	0.391753	0.873874	0.901786	0.804348	0.6	0.708333	0.609524	0.695652	0.426966
x			12	Diet		2R	11474781	T/C	5.79288e-101	0.0225058	5.97684e-11	0	0.69485	0.369294	inv	FBgn0001269	intron_variant													0.816901	0.725	0.981982	0.910714	0.505882	0.507937	0.386792	0.358696	0.233871	0.333333	0.297521	0.326923	0.790476	0.875	0.738636	0.58427	0.9	0.830189	0.392857	0.513761
x			12	Diet		2R	11474831	G/A	2.21389e-87	0.0189024	1.0854e-13	0	0.684997	0.28459	inv	FBgn0001269	5_prime_UTR_variant													0.768707	0.763158	0.962963	0.918033	0.414634	0.504673	0.336634	0.281818	0.259542	0.352941	0.28125	0.346154	0.765306	0.813953	0.723077	0.555556	0.878378	0.854369	0.326087	0.471154
x			12	Diet		2R	11474876	C/T	4.16855e-88	0.00219524	1.21797e-09	0	0.575399	0.419455	inv	FBgn0001269	5_prime_UTR_variant													0.722628	0.732759	0.925234	0.911111	0.38961	0.578431	0.273585	0.313043	0.304688	0.4	0.27027	0.317757	0.802083	0.77907	0.777778	0.643836	0.835294	0.823009	0.323529	0.519608
x			12	Diet		2R	11475124	T/C	6.32084e-85	0.247021	6.3032e-14	0	0.860388	0.27841	inv	FBgn0001269	5_prime_UTR_variant													0.734375	0.744361	0.890756	0.935484	0.56383	0.564516	0.338983	0.443038	0.246154	0.524752	0.361905	0.327586	0.714286	0.785047	0.796748	0.606299	0.739583	0.803279	0.64	0.567568
x			12	Diet		2R	11482401	A/C	4.1515e-90	3.94642e-06	0.00412958	0	0.356587	0.805954	inv	FBgn0001269	intron_variant													0.827586	0.867347	0.88	0.914286	0.465909	0.633588	0.43299	0.531646	0.192308	0.567568	0.401961	0.394737	0.704	0.848739	0.824	0.59322	0.508065	0.491803	0.539326	0.458716
x			12	Diet		2R	11482466	C/G	1.19083e-92	0.0106666	1.83621e-12	0	0.653555	0.319623	inv	FBgn0001269	intron_variant													0.787402	0.860215	0.94898	0.930769	0.662651	0.544643	0.518868	0.463768	0.386364	0.69	0.466667	0.434783	0.805085	0.966102	0.88	0.625	0.847619	0.745614	0.692308	0.487603
x			12	Diet		2R	11495368	A/G	9.25417e-93	6.04003e-06	9.48661e-10	0	0.367846	0.415095	inv	FBgn0001269	intron_variant													0.144231	0.196429	0.164948	0.181818	0.671875	0.576577	0.757895	0.684685	0.82243	0.648352	0.649351	0.758621	0.349515	0.294118	0.462264	0.494253	0.636364	0.397727	0.709302	0.666667
x			12	Diet		2R	11522765	A/G	9.71015e-107	5.57482e-08	0.00735208	0	0.26313	0.825623	INTERGENIC	INTERGENIC	intergenic_region													0.20339	0.137931	0.06	0.230159	0.521277	0.418803	0.612245	0.637681	0.869565	0.541667	0.649573	0.827273	0.422764	0.192308	0.218182	0.439252	0.721519	0.486486	0.663793	0.620968
x			12	Diet		2R	11532111	G/A	3.5608e-87	3.69911e-08	0.224485	0	0.255594	0.948702	INTERGENIC	INTERGENIC	intergenic_region													0.4	0.583333	0.42268	0.58871	0.702381	0.787037	0.846154	0.848485	0.96748	0.802083	0.926316	0.979592	0.718447	0.571429	0.5	0.704762	0.848485	0.836957	0.934579	0.970803
x			12	Diet		2R	11543505	A/T	4.4995e-101	0.0288361	8.97082e-06	0	0.709628	0.619303	INTERGENIC	INTERGENIC	intergenic_region													0.255814	0.310606	0.254717	0.118182	0.628866	0.6	0.713043	0.84058	0.88	0.480769	0.69	0.74	0.238938	0.213675	0.449612	0.390909	0.4	0.486486	0.66129	0.825397
x			12	Diet		2R	11544226	C/T	2.13978e-87	0.000275295	9.03364e-09	0	0.489628	0.457661	INTERGENIC	INTERGENIC	intergenic_region													0.349206	0.328	0.172727	0.343511	0.658824	0.598425	0.867925	0.724638	0.855932	0.757009	0.873874	0.902439	0.664	0.431655	0.352459	0.647059	0.655172	0.683333	0.540323	0.785714
x			12	Diet		2R	11549137	G/A	5.08064e-93	0.157393	7.67265e-07	0	0.824302	0.555579	INTERGENIC	INTERGENIC	intergenic_region													0.849462	0.857143	0.940476	0.843137	0.424658	0.625	0.3625	0.421429	0.0967742	0.54878	0.395833	0.185185	0.514286	0.940594	0.875	0.623656	0.554217	0.577778	0.6	0.491935
x			12	Diet		2R	11551930	A/G	1.10957e-101	0.004708	0.00157195	0	0.611517	0.77361	INTERGENIC	INTERGENIC	intergenic_region													0.313559	0.494382	0.0421053	0.195402	0.564706	0.519608	0.595506	0.815068	0.794643	0.449438	0.677083	0.764706	0.3	0.196721	0.194175	0.318182	0.494845	0.515464	0.741071	0.905512
x			12	Diet		2R	11552604	A/T	5.02849e-86	7.6629e-16	0.211201	0	0.0785581	0.946341	INTERGENIC	INTERGENIC	intergenic_region													0.471831	0.485981	0.333333	0.580952	0.674157	0.795455	0.813559	0.943396	0.948718	0.816327	0.946809	0.958678	0.824	0.560606	0.552846	0.752066	0.887097	0.903509	0.960784	0.92029
x			12	Diet		2R	11552629	A/T	2.93431e-87	6.05092e-15	0.0035598	0	0.0898212	0.800931	INTERGENIC	INTERGENIC	intergenic_region													0.436508	0.547009	0.309091	0.60396	0.678571	0.835938	0.823529	0.903226	0.947368	0.857143	0.961538	0.983333	0.811966	0.6	0.479167	0.828571	0.890756	0.946429	0.956522	0.945312
x			12	Diet		2R	11554047	G/A	3.12052e-89	0.436091	0.00194448	0	0.90997	0.780603	INTERGENIC	INTERGENIC	intergenic_region													0.782946	0.845238	0.935484	0.929204	0.666667	0.588235	0.465116	0.376812	0.394495	0.704545	0.46	0.343137	0.798077	0.891304	0.942623	0.815217	0.72	0.625	0.693069	0.40367
x			12	Diet		2R	11554492	C/T	2.97611e-100	0.0579235	6.58967e-05	0	0.753458	0.675408	INTERGENIC	INTERGENIC	intergenic_region													0.849057	0.833333	0.968421	0.889831	0.568182	0.528455	0.459459	0.35	0.29661	0.49	0.447368	0.316239	0.713115	0.856	0.87218	0.673469	0.59375	0.646018	0.664062	0.310078
x			12	Diet		2R	11554499	T/G	3.14161e-103	0.0790314	0.000439194	0	0.774206	0.732607	INTERGENIC	INTERGENIC	intergenic_region													0.842593	0.84	0.969388	0.873016	0.593407	0.548673	0.469565	0.355556	0.322581	0.514286	0.435484	0.330435	0.743802	0.84127	0.897059	0.712963	0.581633	0.682927	0.645161	0.335821
x			12	Diet		2R	11556748	G/A	1.77857e-87	0.583673	0.0112455	0	0.938565	0.840523	INTERGENIC	INTERGENIC	intergenic_region													0.850394	0.874016	0.949495	0.902655	0.691589	0.699029	0.438017	0.433333	0.418605	0.693069	0.425	0.4	0.871795	0.939394	0.901639	0.730159	0.838095	0.77686	0.716981	0.325
x			12	Diet		2R	11557047	A/G	1.67976e-87	6.70959e-07	0.00551459	0	0.313993	0.81573	INTERGENIC	INTERGENIC	intergenic_region													0.449541	0.586538	0.138889	0.328125	0.655172	0.62069	0.804348	0.862069	0.915254	0.848837	0.875	0.939394	0.754386	0.434783	0.333333	0.683168	0.775281	0.782178	0.742857	0.913043
x			12	Diet		2R	11558574	T/C	2.7858e-96	0.0114914	0.000136859	0	0.657579	0.696762	INTERGENIC	INTERGENIC	intergenic_region													0.333333	0.440678	0.252101	0.254237	0.580247	0.562963	0.65812	0.772277	0.818182	0.458824	0.718182	0.734043	0.431373	0.210526	0.133858	0.430894	0.566038	0.410256	0.854545	0.826772
x			12	Diet		2R	11558925	G/A	2.31883e-85	5.68486e-09	0.0150374	0	0.224125	0.850744	INTERGENIC	INTERGENIC	intergenic_region													0.426357	0.239669	0.361702	0.633663	0.835443	0.655914	0.888889	0.792079	0.95122	0.794872	0.84466	0.947917	0.765306	0.491071	0.512605	0.744444	0.844828	0.858696	0.827957	0.76087
x			12	Diet		2R	11560319	G/A	6.20851e-87	0.192355	6.13569e-05	0	0.840035	0.673229	INTERGENIC	INTERGENIC	intergenic_region													0.648148	0.478632	0.971698	0.813084	0.479452	0.53	0.365591	0.26506	0.217391	0.575758	0.256098	0.348624	0.732759	0.964602	0.864865	0.663717	0.563218	0.672897	0.544554	0.220339
x			12	Diet		2R	11562719	A/T	1.33571e-95	0.290714	0.0021508	0	0.874044	0.783824	INTERGENIC	INTERGENIC	intergenic_region													0.699301	0.658333	0.991071	0.842105	0.524752	0.471545	0.442623	0.21519	0.310078	0.52809	0.329545	0.406977	0.822034	0.850467	0.883721	0.735632	0.793478	0.638095	0.442623	0.278195
x			12	Diet		2R	11562722	T/A	4.3925e-96	0.230089	0.00267544	0	0.854474	0.791325	INTERGENIC	INTERGENIC	intergenic_region													0.690141	0.641026	0.991453	0.827586	0.51087	0.467213	0.444444	0.2	0.305344	0.516854	0.349398	0.365854	0.833333	0.825688	0.883721	0.728395	0.797753	0.616162	0.458333	0.268116
x			12	Diet		2R	11584743	T/C	9.49797e-89	0.0110771	0.0754032	0	0.655604	0.908035	tou	FBgn0033636	synonymous_variant													0.34188	0.563636	0.25641	0.313559	0.691489	0.707317	0.626263	0.816092	0.856	0.597938	0.769231	0.825243	0.376147	0.359223	0.311321	0.5	0.699029	0.577982	0.938144	0.826923
	x		5	Age-at-reproduction		2R	11743506	T/A	2.67486e-23	8.12179e-78	0.128606	0.0449804	0	0.927612	INTERGENIC	INTERGENIC	intergenic_region													0.472	0.220339	0.37931	0.598214	0.674419	0.731092	0.744898	0.466667	0.29661	0.653061	0.68932	0.757353	0.866142	0.916667	0.633929	0.776	0.890756	0.896226	0.905983	0.95122
	x		5	Age-at-reproduction		2R	12151709	A/G	1.63897e-06	3.05013e-80	0.316996	0.423988	0	0.961595	Hen1	FBgn0033686	synonymous_variant													0.636364	0.656863	0.785714	0.720721	1	1	0.960784	0.601399	0.59596	0.757895	0.916667	0.810811	1	0.95	1	0.991379	0.99	1	1	1
	x		5	Age-at-reproduction		2R	12152129	C/A	1.61075e-11	1.00201e-84	0.126905	0.212128	0	0.927137	Hen1	FBgn0033686	synonymous_variant													0.717949	0.535714	0.663366	0.731707	1	1	0.989691	0.641026	0.572816	0.764151	0.806452	0.789916	0.984375	0.973451	0.99187	1	0.973684	1	1	1
	x		5	Age-at-reproduction		2R	12152784	C/A	9.2876e-21	9.29538e-77	0.311478	0.062212	0	0.960888	Hen1	FBgn0033686	downstream_gene_variant	INTERGENIC	INTERGENIC	intergenic_region										0.66087	0.652174	0.765217	0.713043	1	1	1	0.698795	0.620968	0.74	0.849057	0.705882	1	0.96063	1	0.991304	0.989691	1	1	1
	x		5	Age-at-reproduction		2R	12153405	C/A	7.9789e-14	5.58199e-83	0.0538124	0.155955	0	0.895933	CG8407	FBgn0033687	upstream_gene_variant	CG8407	FBgn0033687	intron_variant										0.831776	0.636364	0.837607	0.824742	1	1	0.980583	0.647482	0.481481	0.765957	0.827957	0.702479	1	1	1	1	0.980198	1	1	1
	x		5	Age-at-reproduction		2R	17637760	G/T	8.54951e-14	7.89385e-86	7.28217e-11	0.156555	0	0.372228	CG10936	FBgn0034253	intron_variant													0.179487	0.168675	0.234234	0.170732	0.325581	0.551402	0.563107	0.352941	0.336283	0.446602	0.394737	0.376147	0.826446	0.630252	0.5625	0.654206	0.517241	0.796117	0.65812	0.672727
	x		5	Age-at-reproduction		2R	17641208	T/G	0.000814324	4.06749e-95	2.79839e-15	0.625902	0	0.24501	INTERGENIC	INTERGENIC	intergenic_region													0.877049	0.858333	0.988235	1	0.820225	0.720339	0.691489	0.796748	0.714286	0.67	0.802326	0.712963	0.416	0.425926	0.369748	0.316239	0.425532	0.361905	0.594595	0.495868
	x		5	Age-at-reproduction		2R	17641284	A/G	1.49043e-15	1.05697e-86	1.11158e-11	0.123809	0	0.34432	INTERGENIC	INTERGENIC	intergenic_region													0.848	0.752381	0.871287	0.973913	0.724138	0.538462	0.676768	0.769231	0.72381	0.43299	0.576087	0.458716	0.435484	0.221239	0.266667	0.37069	0.31	0.327586	0.505155	0.468468
	x		5	Age-at-reproduction		2R	17641285	T/C	1.22414e-15	6.61337e-92	3.57586e-12	0.122358	0	0.32843	INTERGENIC	INTERGENIC	intergenic_region													0.853659	0.769231	0.871287	0.982143	0.735632	0.524272	0.693878	0.778481	0.728972	0.445545	0.573034	0.453704	0.422764	0.22807	0.256198	0.359649	0.298969	0.333333	0.505051	0.449541
	x		5	Age-at-reproduction		2R	17713593	C/T	9.74611e-17	4.29584e-88	2.51356e-08	0.105853	0	0.47843	CG6424	FBgn0028494	intron_variant													0.330508	0.466667	0.333333	0.385135	0.395833	0.529412	0.835294	0.453608	0.653465	0.628319	0.71875	0.781818	0.860656	0.886792	0.786885	0.768	0.898876	0.990909	0.969388	0.925926
	x		5	Age-at-reproduction		2R	17713597	C/T	6.72822e-17	1.78236e-88	1.0445e-07	0.103663	0	0.509206	CG6424	FBgn0028494	intron_variant													0.338843	0.485981	0.302752	0.398649	0.404255	0.546218	0.83908	0.474227	0.633663	0.637931	0.731959	0.769231	0.859375	0.883929	0.807692	0.762295	0.894737	0.990826	0.971154	0.92381
	x		5	Age-at-reproduction		2R	17750980	G/A	4.88279e-08	5.57847e-103	3.66396e-07	0.341677	0	0.537846	CG5002	FBgn0034275	synonymous_variant													0.321739	0.45	0.0480769	0.0973451	0.1125	0.457143	0.686047	0.423529	0.330275	0.666667	0.39604	0.585859	0.896226	0.752212	0.730435	0.798077	0.822917	0.692308	0.75	0.724771
	x		5	Age-at-reproduction		2R	17751046	T/C	1.06942e-12	2.80193e-92	5.53035e-08	0.181151	0	0.494955	CG5002	FBgn0034275	synonymous_variant													0.335938	0.459016	0.0277778	0.0695652	0.0970874	0.417323	0.783505	0.449367	0.367521	0.744898	0.467391	0.598039	0.900826	0.704	0.737374	0.754902	0.829787	0.738318	0.709302	0.675214
	x		5	Age-at-reproduction		2R	17751171	C/T	1.59105e-09	5.22421e-89	3.4817e-05	0.27788	0	0.65706	CG5002	FBgn0034275	synonymous_variant													0.324074	0.51	0.201754	0.106557	0.215385	0.450382	0.61157	0.436709	0.27551	0.781609	0.458716	0.576577	0.918919	0.810345	0.713235	0.666667	0.781513	0.745283	0.73494	0.740741
	x		3	Interaction		2R	17754470	A/C	1.862e-13	3.07894e-76	0.00415485	0.1637	0	0.806142	Sardh	FBgn0034276	synonymous_variant													0.42	0.49505	0.423423	0.453125	0.565789	0.52381	0.875	0.589552	0.552941	0.838235	0.494253	0.701923	0.859649	0.864078	0.742268	0.864583	0.945055	0.958333	0.941176	0.989011
	x		5	Age-at-reproduction		2R	17754527	G/C	0.120247	2.81617e-76	0.000661544	0.866326	0	0.745574	Sardh	FBgn0034276	synonymous_variant													0.680672	0.784946	0.765217	0.788618	0.594937	0.674603	0.909091	0.666667	0.579545	0.8	0.527273	0.686869	0.970803	0.909091	0.901961	0.989247	0.978723	0.989247	0.953271	0.989247
	x		5	Age-at-reproduction		2R	17756670	C/A	1.40196e-44	1.02932e-74	0.110762	0.00494508	0	0.922172	INTERGENIC	INTERGENIC	intergenic_region													0.155556	0.207692	0.307087	0.390244	0.591837	0.41129	0.670213	0.581081	0.409091	0.642202	0.628866	0.604839	0.752212	0.550388	0.410959	0.792593	0.712871	0.933333	0.915254	0.955752
	x		5	Age-at-reproduction		2R	17757273	T/G	4.23308e-39	1.07402e-86	1.73754e-07	0.00780941	0	0.520626	HLH54F	FBgn0022740	upstream_gene_variant	INTERGENIC	INTERGENIC	intergenic_region										0.170213	0.247525	0.339623	0.36	0.661538	0.55102	0.793103	0.412162	0.534091	0.76087	0.817073	0.755814	0.892473	0.786517	0.576923	0.777778	0.866667	1	0.963636	0.991071
	x		5	Age-at-reproduction		2R	17758268	T/C	5.58251e-18	5.73225e-79	9.72897e-06	0.089689	0	0.621549	HLH54F	FBgn0022740	synonymous_variant													0.273585	0.571429	0.283019	0.444444	0.545455	0.512195	0.811594	0.354545	0.515152	0.781609	0.662162	0.776471	0.835165	0.8	0.651163	0.858974	0.988764	0.927835	0.944444	0.987342
	x		3	Interaction		2R	17765171	A/G	1.11973e-16	2.401e-94	3.48596e-09	0.10671	0	0.439275	OstDelta	FBgn0034277	synonymous_variant													0.429752	0.474138	0.324074	0.398374	0.638298	0.452381	0.84	0.524691	0.633929	0.717949	0.603604	0.666667	0.791304	0.846154	0.758621	0.893617	0.963636	0.990566	0.981132	0.982456
	x		5	Age-at-reproduction		2R	17770191	C/T	0.00137362	1.40204e-88	5.56916e-05	0.647196	0	0.670479	INTERGENIC	INTERGENIC	intergenic_region													0.32	0.640449	0.28	0.212389	0.290698	0.542553	0.703704	0.510204	0.333333	0.693069	0.592233	0.52809	0.966387	0.867647	0.740741	0.834862	0.869048	0.866667	0.778761	0.87963
	x		5	Age-at-reproduction		2R	17770196	C/A	0.00179019	1.83663e-85	2.06538e-06	0.658325	0	0.580361	INTERGENIC	INTERGENIC	intergenic_region													0.333333	0.654762	0.28866	0.223214	0.352941	0.561224	0.718182	0.581395	0.341176	0.717172	0.596154	0.527473	0.982456	0.883212	0.757009	0.869159	0.875	0.877358	0.763636	0.884615
	x		5	Age-at-reproduction		2R	17770197	C/A	0.00156635	1.56609e-81	4.72626e-06	0.652646	0	0.601734	INTERGENIC	INTERGENIC	intergenic_region													0.353535	0.666667	0.302083	0.241071	0.385542	0.561224	0.727273	0.595238	0.341463	0.717172	0.607477	0.543478	0.981818	0.903704	0.759259	0.857143	0.875	0.878505	0.764151	0.883495
	x		5	Age-at-reproduction		2R	17770198	T/A	0.00154081	3.72407e-84	2.19007e-06	0.651937	0	0.581832	INTERGENIC	INTERGENIC	intergenic_region													0.34375	0.654762	0.30303	0.236364	0.37931	0.57	0.727273	0.575	0.349398	0.733333	0.6	0.554348	0.982609	0.893617	0.764151	0.863636	0.877778	0.878505	0.774775	0.883495
	x		5	Age-at-reproduction		2R	17770231	T/C	1.11699e-07	1.9583e-75	0.000107632	0.359409	0	0.689643	CG6362	FBgn0028740	downstream_gene_variant	INTERGENIC	INTERGENIC	intergenic_region										0.417323	0.542056	0.258929	0.232	0.375	0.46875	0.674797	0.333333	0.343434	0.840708	0.547619	0.637255	0.907692	0.825	0.705426	0.827273	0.80198	0.808824	0.75	0.830189
	x		5	Age-at-reproduction		2R	17770337	A/C	1.43213e-08	3.37352e-94	6.28445e-07	0.317079	0	0.550638	CG6362	FBgn0028740	downstream_gene_variant	INTERGENIC	INTERGENIC	intergenic_region										0.342342	0.428571	0.293651	0.117647	0.292683	0.504762	0.739496	0.553191	0.341463	0.752475	0.548077	0.632653	0.860465	0.888889	0.725806	0.85	0.910112	0.801653	0.778761	0.833333
	x		5	Age-at-reproduction		2R	17770362	C/A	7.73405e-07	6.87207e-92	2.83481e-08	0.404833	0	0.480931	CG6362	FBgn0028740	downstream_gene_variant	INTERGENIC	INTERGENIC	intergenic_region										0.295082	0.411765	0.314961	0.115702	0.306818	0.508929	0.674797	0.509434	0.305344	0.707547	0.486486	0.485149	0.844262	0.851562	0.694915	0.831933	0.806452	0.747826	0.732283	0.784
	x		5	Age-at-reproduction		2R	17836907	T/C	7.68972e-23	2.5009e-75	5.25696e-15	0.047603	0	0.25128	grh	FBgn0259211	intron_variant													0.435185	0.5	0.433333	0.401709	0.662791	0.692308	0.867257	0.525641	0.508621	0.927835	0.830508	0.886792	0.942623	0.892562	0.796875	0.915254	0.981308	1	1	0.983333
	x		5	Age-at-reproduction		2R	17868387	G/A	1.04976e-22	3.16397e-81	5.96449e-05	0.0483494	0	0.672458	Mapmodulin	FBgn0034282	intron_variant													0.427481	0.532609	0.340426	0.403509	0.512195	0.674419	0.860215	0.551282	0.537815	0.811111	0.79	0.888889	0.950495	0.835821	0.759615	0.887931	0.923077	1	0.970588	0.981132
	x		5	Age-at-reproduction		2R	17868992	C/T	9.07528e-27	3.44365e-75	1.06588e-07	0.0291153	0	0.509651	CR44417	FBgn0265590	upstream_gene_variant	Mapmodulin	FBgn0034282	intron_variant										0.428571	0.542056	0.351852	0.243478	0.557143	0.699029	0.833333	0.477778	0.488722	0.881188	0.777778	0.873563	0.928571	0.836066	0.677686	0.84	0.974138	0.989474	0.977273	0.959184
	x		5	Age-at-reproduction		2R	17869946	G/A	1.24934e-28	3.78529e-85	0.000133345	0.0233082	0	0.695972	CR44417	FBgn0265590	downstream_gene_variant	Mapmodulin	FBgn0034282	intron_variant										0.469565	0.534884	0.298246	0.375	0.572816	0.720339	0.890756	0.470588	0.607843	0.836735	0.794393	0.837838	0.951456	0.907692	0.729167	0.942857	0.930233	0.991736	0.982609	0.976378
	x		5	Age-at-reproduction		2R	17883028	C/A	9.60707e-28	1.35617e-82	5.92608e-07	0.0259824	0	0.54919	Elk	FBgn0011589	intron_variant													0.876812	0.803922	0.97619	0.957265	0.835052	0.515464	0.446429	0.809524	0.754545	0.534884	0.607477	0.514019	0.521008	0.352459	0.463918	0.459184	0.373832	0.257143	0.47191	0.270492
	x		5	Age-at-reproduction		2R	17883030	G/A	1.08415e-27	1.74069e-81	8.15064e-08	0.0261236	0	0.503609	Elk	FBgn0011589	intron_variant													0.877863	0.803922	0.976471	0.958678	0.838384	0.489796	0.426087	0.820513	0.767857	0.522222	0.607143	0.513514	0.52459	0.34127	0.468085	0.466019	0.361905	0.264151	0.471264	0.282258
	x		5	Age-at-reproduction		2R	17895369	A/G	4.80119e-31	9.18336e-83	2.02414e-09	0.0176967	0	0.428888	CG14491	FBgn0034284	missense_variant	Elk	FBgn0011589	intron_variant										0.894737	0.948454	0.935484	0.95614	0.835165	0.452632	0.362745	0.633588	0.705882	0.566667	0.765432	0.804348	0.449541	0.557522	0.55102	0.462963	0.392857	0.293478	0.348837	0.254098
x			12	Diet		2R	18926736	A/T	7.0845e-108	0.289689	4.55854e-12	0	0.873749	0.3318	sano	FBgn0034408	intron_variant													0.842975	0.844037	0.763636	0.70339	0.464286	0.272727	0.432692	0.288889	0.408	0.419355	0.273684	0.342105	0.616	0.780303	0.884211	0.813559	0.643564	0.565891	0.58871	0.19802
	x		5	Age-at-reproduction		2R	19193876	T/C	3.98816e-09	4.39589e-75	1.35255e-18	0.293598	0	0.180711	hppy	FBgn0263395	intron_variant													0.191304	0.229885	0.168675	0.0943396	0.531646	0.616822	0.414141	0.608696	0.146067	0.382022	0.5	0.486486	0.838983	0.778846	0.72	0.77	0.86747	0.61165	0.822917	0.670213
x			12	Diet		2R	19266235	T/C	1.45033e-86	6.31629e-05	0.0331231	0	0.43788	0.878287	INTERGENIC	INTERGENIC	intergenic_region													0.461538	0.574468	0.321739	0.385965	0.804124	0.991803	0.682927	0.934524	0.95	0.780488	0.840426	0.860465	0.613636	0.561983	0.587629	0.588235	0.821429	0.801724	0.933333	0.946237
x			15	Diet		2R	19360829	T/C	3.29231e-87	0.867239	0.00083115	0	0.98241	0.752987	CG11961	FBgn0034436	synonymous_variant													0.785714	0.711538	0.851852	0.870968	0.4	0.732283	0.478261	0.613497	0.148148	0.372549	0.464646	0.68932	0.858407	0.849057	0.879121	0.880734	0.86	0.693069	0.566667	0.285714
x			15	Diet		2R	19360998	T/C	1.11588e-93	0.0393323	7.76531e-05	0	0.728534	0.680135	CG11961	FBgn0034436	intron_variant													0.801587	0.654545	0.888889	0.864662	0.284091	0.798246	0.459677	0.569343	0.125	0.462963	0.477477	0.695312	0.875	0.952	0.962406	0.808	0.815126	0.725191	0.45045	0.313725
	x		5	Age-at-reproduction		2R	19372718	A/T	1.34389e-07	3.97618e-83	8.39852e-18	0.363442	0	0.19432	CG9416	FBgn0034438	intron_variant													0.203008	0.25	0.258929	0.106061	0.226804	0.78169	0.327731	0.568421	0.27972	0.35	0.446602	0.485149	0.655172	0.752066	0.65812	0.853659	0.845361	0.672269	0.546218	0.569106
x			12	Diet		2R	19376783	C/T	1.13944e-85	4.59314e-16	8.38752e-05	0	0.0759512	0.682354	CG10062	FBgn0034439	splice_region_variant	CG10062	FBgn0034439	5_prime_UTR_variant	CG10062	FBgn0034439	intron_variant							0.352941	0.340206	0.313043	0.297297	0.743243	0.92	0.528846	0.932773	0.827273	0.850575	0.78022	0.542056	0.518519	0.462963	0.574074	0.552083	0.862745	0.67033	0.802083	0.933962
x			6	Diet		2R	19397666	A/G	2.6837e-87	0.0761925	2.2528e-17	0	0.771736	0.201891	hts	FBgn0263391	3_prime_UTR_variant													0.142857	0.17094	0.177419	0.28	0.763441	0.650943	0.574074	0.977778	0.916667	0.721154	0.714286	0.669231	0.284553	0.551471	0.275862	0.567797	0.4375	0.460177	0.475	0.846774
[truncated: 996 more rows]
[truncated: 4 more columns]

## Sheet: Table S2
Supplementary Table S2: GO analysis. The analysis was performedusing Gowinda for (A) the complete set of significant SNPs, and (B-E) subsets of SNPs associated with Developmental Diet, Age-at-reproduction, Interaction and the LE populations, respectively, as determined by the clustering analyses. The 25 GO terms with the highest P-values are shown.
[truncated: 135 more rows]

[truncated: 5 more sheets: Table S3, Table S4, Table S5, Table S6, Table S7]
